# Supplementary material for: Barcodes for genomes and applications
Source: BMC Bioinformatics. 2008 Dec 17;9:546. doi: 10.1186/1471-2105-9-546 (PMC2621371; doi:10.1186/1471-2105-9-546)
Supplement: Additional file 2 — Supplementary Table 1. HX is highly expressed gene, HT is horizontally transferred gene, and PH is the phage gene. UnknownGene consists of genes within fragments of abnormal barcodes but do not belong to the above three categories. [file 1471-2105-9-546-S2.xls]

## Sheet: STable1
Organism	Kingdom	Phylum	GenomeSize	DiffBandSize	DF%	GeneNum	DFGeneNum	HXGeneNum	ER(HX)	PAGeneNum	ER(PA)	PHGeneNum	ER(PH)	UknownGeneNum	UnknownRatio
Aeropyrum_pernix	Archaea|	Crenarchaeota	1669696	240188	0.143851	1700	398	38	1.39032	35	1.8573	0	-	326	0.819095
Sulfolobus_solfataricus	Archaea|	Crenarchaeota	2992245	588477	0.196667	2977	942	0	-	0	-	6	2.03389	936	0.993631
Sulfolobus_tokodaii	Archaea|	Crenarchaeota	2694756	321280	0.119224	2825	541	73	1.64153	45	1.50976	0	-	426	0.787431
Pyrobaculum_aerophilum	Archaea|	Crenarchaeota	2222430	240198	0.108079	2605	466	0	-	0	-	0	-	466	1
Sulfolobus_acidocaldarius_DSM_639	Archaea|	Crenarchaeota	2225959	236206	0.106114	2223	411	97	1.76469	29	2.27742	0	-	285	0.693431
Thermofilum_pendens_Hrk_5	Archaea|	Crenarchaeota	1781889	199170	0.111775	1824	347	102	1.90115	30	2.98219	0	-	226	0.651297
Pyrobaculum_islandicum_DSM_4184	Archaea|	Crenarchaeota	1826402	400314	0.219182	1978	700	324	1.66654	120	1.94837	0	-	261	0.372857
Hyperthermus_butylicus	Archaea|	Crenarchaeota	1667163	222189	0.133274	1602	348	36	1.49238	36	2.59732	0	-	277	0.795977
Staphylothermus_marinus_F1	Archaea|	Crenarchaeota	1570485	197177	0.125552	1570	354	49	2.06496	17	1.96235	0	-	289	0.816384
Pyrobaculum_calidifontis_JCM_11548	Archaea|	Crenarchaeota	2009313	249215	0.12403	2149	450	74	1.6257	51	2.27177	0	-	331	0.735556
Pyrobaculum_arsenaticum_DSM_13514	Archaea|	Crenarchaeota	2121076	245206	0.115605	2299	415	75	2.02107	26	2.10191	0	-	317	0.763855
Metallosphaera_sedula_DSM_5348	Archaea|	Crenarchaeota	2191517	216187	0.0986472	2256	349	44	1.62786	27	2.38002	0	-	278	0.796562
Ignicoccus_hospitalis_KIN4_I	Archaea|	Crenarchaeota	1297538	210165	0.161972	1434	377	67	1.6747	9	1.13398	0	-	301	0.798408
Caldivirga_maquilingensis_IC-167	Archaea|	Crenarchaeota	2077567	266220	0.12814	1963	440	88	1.5295	30	2.25114	0	-	324	0.736364
Pyrococcus_abyssi	Archaea|	Euryarchaeota	1765118	211172	0.119636	1896	371	90	1.86208	35	2.89657	0	-	249	0.671159
Methanococcus_jannaschii	Archaea|	Euryarchaeota	1739927	350259	0.201307	1786	585	78	2.09442	7	0.848117	0	-	501	0.85641
Methanobacterium_thermoautotrophicum	Archaea|	Euryarchaeota	1751377	405304	0.23142	1873	697	117	1.59992	34	1.11302	0	-	548	0.786227
Archaeoglobus_fulgidus	Archaea|	Euryarchaeota	2178400	404320	0.185604	2420	717	56	1.38403	26	0.940155	0	-	636	0.887029
Pyrococcus_horikoshii	Archaea|	Euryarchaeota	1738505	174145	0.100169	1955	312	42	1.823	29	2.75723	0	-	242	0.775641
Thermoplasma_acidophilum	Archaea|	Euryarchaeota	1564906	205172	0.131108	1482	317	70	1.84744	26	1.96346	0	-	223	0.70347
Halobacterium_sp	Archaea|	Euryarchaeota	2014239	277207	0.137624	2075	455	53	1.36563	21	0.941914	0	-	383	0.841758
Thermoplasma_volcanium	Archaea|	Euryarchaeota	1584804	180157	0.113678	1499	274	23	1.22622	17	2.13636	0	-	234	0.854015
Pyrococcus_furiosus	Archaea|	Euryarchaeota	1908256	197167	0.103323	2125	346	44	1.8596	19	1.85747	0	-	284	0.820809
Methanopyrus_kandleri	Archaea|	Euryarchaeota	1694969	247209	0.145849	1687	412	57	1.79273	29	1.67089	0	-	327	0.793689
Methanosarcina_acetivorans	Archaea|	Euryarchaeota	5751492	718605	0.124942	4540	908	273	2.16767	106	2.29916	17	4.53542	525	0.578194
Methanosarcina_mazei	Archaea|	Euryarchaeota	4096345	434366	0.106037	3370	561	143	2.02794	85	3.02492	0	-	345	0.614973
Methanococcus_maripaludis_S2	Archaea|	Euryarchaeota	1661137	175159	0.105445	1722	296	0	-	0	-	0	-	296	1
Picrophilus_torridus_DSM_9790	Archaea|	Euryarchaeota	1545895	180146	0.116532	1535	282	53	1.75603	30	3.30052	0	-	201	0.712766
Haloarcula_marismortui_ATCC_43049	Archaea|	Euryarchaeota	3419774	416358	0.12175	3412	677	156	1.88984	23	1.44207	0	-	499	0.737075
Thermococcus_kodakaraensis_KOD1	Archaea|	Euryarchaeota	2088737	383309	0.183512	2306	698	81	2.06256	55	1.62884	0	-	565	0.809456
Methanosarcina_barkeri_fusaro	Archaea|	Euryarchaeota	4837408	477422	0.0986938	3606	573	104	2.27595	54	2.44262	0	-	416	0.726003
Natronomonas_pharaonis	Archaea|	Euryarchaeota	2595221	258224	0.0994998	2661	428	54	1.98797	26	1.96471	0	-	349	0.815421
Methanosphaera_stadtmanae	Archaea|	Euryarchaeota	1767403	396286	0.224219	1534	538	83	1.88864	28	1.95121	0	-	437	0.812268
Methanospirillum_hungatei_JF-1	Archaea|	Euryarchaeota	3544738	504403	0.142296	3139	769	263	2.53533	64	1.94704	0	-	450	0.585176
Methanococcoides_burtonii_DSM_6242	Archaea|	Euryarchaeota	2575032	294245	0.114268	2273	406	96	1.99082	15	1.79822	0	-	297	0.731527
Haloquadratum_walsbyi	Archaea|	Euryarchaeota	3132494	455371	0.14537	2610	647	85	1.74542	58	1.68347	5	2.86625	500	0.772798
Methanosaeta_thermophila_PT	Archaea|	Euryarchaeota	1879471	189168	0.10065	1696	284	50	1.60249	15	1.71301	0	-	220	0.774648
Methanocorpusculum_labreanum_Z	Archaea|	Euryarchaeota	1804962	188148	0.104239	1739	291	80	2.10264	44	3.17373	0	-	172	0.591065
Methanoculleus_marisnigri_JR1	Archaea|	Euryarchaeota	2478101	248215	0.100163	2489	410	106	1.92064	44	2.46788	0	-	263	0.641463
Methanococcus_maripaludis_C5	Archaea|	Euryarchaeota	1780761	210183	0.11803	1813	356	40	1.66944	8	2.51035	7	3.12142	304	0.853933
Methanobrevibacter_smithii_ATCC_35061	Archaea|	Euryarchaeota	1853160	355277	0.191714	1793	553	69	2.12965	13	1.69523	0	-	471	0.851718
Methanococcus_vannielii_SB	Archaea|	Euryarchaeota	1720048	196156	0.114041	1678	325	39	1.8586	14	2.61198	0	-	276	0.849231
Methanococcus_aeolicus_Nankai-3	Archaea|	Euryarchaeota	1569500	192162	0.122435	1490	309	54	2.05139	9	2.22752	0	-	248	0.802589
Methanococcus_maripaludis_C7	Archaea|	Euryarchaeota	1772694	239197	0.134934	1788	398	43	1.63423	7	1.2653	0	-	348	0.874372
Candidatus_Methanoregula_boonei_6A8	Archaea|	Euryarchaeota	2542943	353296	0.138932	2450	588	190	2.22009	25	1.37362	0	-	376	0.639456
Nanoarchaeum_equitans	Archaea|	Nanoarchaeota	490885	87065	0.177363	536	150	37	1.66889	5	1.76192	0	-	108	0.72
Acidobacteria_bacterium_Ellin345	Bacteria|	Acidobacteria	5650368	606527	0.107343	4777	924	253	2.1272	113	2.54276	0	-	577	0.624459
Solibacter_usitatus_Ellin6076	Bacteria|	Acidobacteria	9965640	1056907	0.106055	7826	1620	141	1.94941	287	2.59706	0	-	1210	0.746914
Mycobacterium_tuberculosis_H37Rv	Bacteria|	Actinobacteria	4411532	466398	0.105722	3989	762	124	2.04692	50	2.43782	0	-	588	0.771654
Mycobacterium_leprae	Bacteria|	Actinobacteria	3268203	571458	0.174854	1605	502	57	1.62993	11	1.28387	0	-	435	0.866534
Mycobacterium_tuberculosis_CDC1551	Bacteria|	Actinobacteria	4403837	537441	0.122039	4189	912	159	1.94167	54	2.13759	0	-	702	0.769737
Corynebacterium_diphtheriae	Bacteria|	Actinobacteria	2488635	292244	0.117431	2272	445	57	2.14774	72	2.33127	8	3.58552	313	0.703371
Mycobacterium_avium_paratuberculosis	Bacteria|	Actinobacteria	4829781	483397	0.100087	4350	806	199	2.01651	73	2.39137	0	-	540	0.669975
Mycobacterium_bovis	Bacteria|	Actinobacteria	4345492	566472	0.130359	3920	887	162	2.01414	52	2.04564	0	-	674	0.759865
Streptomyces_avermitilis	Bacteria|	Actinobacteria	9025608	1242971	0.137716	7577	1775	525	1.73045	157	2.21795	10	4.27136	1105	0.622535
Streptomyces_coelicolor	Bacteria|	Actinobacteria	8667507	1066848	0.123086	7769	1655	535	1.64518	190	2.46194	2	2.70814	948	0.57281
Bifidobacterium_longum	Bacteria|	Actinobacteria	2256640	283227	0.125508	1727	370	33	1.22293	43	2.00355	5	3.62164	293	0.791892
Corynebacterium_efficiens_YS-314	Bacteria|	Actinobacteria	3147090	387324	0.123074	2950	604	155	1.95257	62	2.01505	594	1.65457	6	0.00993377
Tropheryma_whipplei_TW08_27	Bacteria|	Actinobacteria	925938	126104	0.136191	783	207	54	2.13174	13	2.98295	0	-	141	0.681159
Tropheryma_whipplei_Twist	Bacteria|	Actinobacteria	927303	96079	0.103611	808	154	42	2.30319	13	4.82573	0	-	100	0.649351
Propionibacterium_acnes_KPA171202	Bacteria|	Actinobacteria	2560265	293245	0.114537	2297	458	65	1.4117	36	2.93747	10	1.32285	354	0.772926
Leifsonia_xyli_xyli_CTCB0	Bacteria|	Actinobacteria	2584158	261210	0.101081	2030	328	73	1.45018	45	2.71455	0	-	212	0.646341
Nocardia_farcinica_IFM10152	Bacteria|	Actinobacteria	6021225	620470	0.103047	5683	972	247	1.53553	133	2.67774	75	2.79932	534	0.549383
Corynebacterium_glutamicum_ATCC_13032_Bielefeld	Bacteria|	Actinobacteria	3282708	1060838	0.323159	3057	802	79	0.778539	58	0.804834	4	0.952138	669	0.834165
Corynebacterium_jeikeium_K411	Bacteria|	Actinobacteria	2462499	287240	0.116646	2104	435	57	1.83018	52	2.44942	0	-	328	0.754023
Thermobifida_fusca_YX	Bacteria|	Actinobacteria	3642249	365297	0.100294	3110	542	112	1.98703	74	2.38009	0	-	362	0.667897
Frankia_CcI3	Bacteria|	Actinobacteria	5433628	543448	0.100016	4499	814	202	1.8411	100	2.481	0	-	517	0.635135
Mycobacterium_MCS	Bacteria|	Actinobacteria	5705448	580457	0.101737	5391	919	182	1.71517	115	2.7773	6	3.10397	632	0.687704
Rubrobacter_xylanophilus_DSM_9941	Bacteria|	Actinobacteria	3225748	387284	0.12006	3140	611	179	1.56774	68	1.91994	0	-	368	0.602291
Rhodococcus_RHA1	Bacteria|	Actinobacteria	7804765	855681	0.109636	7211	1379	318	1.70619	141	2.37284	0	-	939	0.680928
Frankia_alni_ACN14a	Bacteria|	Actinobacteria	7497934	831636	0.110915	6711	1248	291	1.62958	130	2.25397	8	3.79616	830	0.665064
Arthrobacter_FB24	Bacteria|	Actinobacteria	4698945	721582	0.153563	4146	1124	287	2.15068	57	1.84669	0	-	793	0.705516
Acidothermus_cellulolyticus_11B	Bacteria|	Actinobacteria	2443540	338273	0.138436	2157	533	67	1.85433	23	1.82574	0	-	445	0.834897
Mycobacterium_avium_104	Bacteria|	Actinobacteria	5475491	892714	0.163038	5120	1446	347	1.65758	140	2.28376	32	2.76441	941	0.650761
Mycobacterium_smegmatis_MC2_155	Bacteria|	Actinobacteria	6988209	754612	0.107984	6716	1260	181	1.84196	100	2.60131	0	-	985	0.781746
Mycobacterium_ulcerans_Agy99	Bacteria|	Actinobacteria	5631606	921748	0.163674	4160	1186	206	1.77768	38	1.98435	1175	1.7395	7	0.00590219
Bifidobacterium_adolescentis_ATCC_15703	Bacteria|	Actinobacteria	2089645	221177	0.105844	1631	298	51	2.31654	21	1.13374	0	-	226	0.758389
Nocardioides_JS614	Bacteria|	Actinobacteria	4985871	604437	0.12123	4645	956	308	1.59487	130	2.40976	4	2.19968	532	0.556485
Mycobacterium_KMS	Bacteria|	Actinobacteria	5737227	730562	0.127337	5460	1163	221	1.6688	118	2.26018	4	1.6533	834	0.717111
Arthrobacter_aurescens_TC1	Bacteria|	Actinobacteria	4597686	725588	0.157816	4041	1122	229	1.90178	43	1.81646	0	-	855	0.762032
Mycobacterium_vanbaalenii_PYR-1	Bacteria|	Actinobacteria	6491865	668531	0.10298	5979	1076	206	1.55189	113	2.70939	1071	1.74323	4	0.00371747
Mycobacterium_bovis_BCG_Pasteur_1173P2	Bacteria|	Actinobacteria	4374522	520425	0.118967	3952	815	161	2.1312	41	1.77646	791	1.71761	18	0.0220859
Mycobacterium_JLS	Bacteria|	Actinobacteria	6048425	865681	0.143125	5739	1433	365	1.73602	104	1.9122	0	-	977	0.681786
Saccharopolyspora_erythraea_NRRL_2338	Bacteria|	Actinobacteria	8212805	1739264	0.211775	7197	2542	727	1.7787	233	1.97173	2	1.8888	1600	0.629426
Mycobacterium_gilvum_PYR-GCK	Bacteria|	Actinobacteria	5619607	956735	0.170249	5241	1549	259	1.75669	125	1.84014	0	-	1173	0.757263
Corynebacterium_glutamicum_R	Bacteria|	Actinobacteria	3314179	590477	0.178167	3052	881	90	1.68945	71	1.66738	7	3.27408	726	0.824064
Salinispora_tropica_CNB-440	Bacteria|	Actinobacteria	5183331	726581	0.140176	4536	1081	246	1.91169	89	2.20456	18	1.5107	742	0.686401
Clavibacter_michiganensis_NCPPB_382	Bacteria|	Actinobacteria	3297891	473337	0.143527	2984	735	260	1.8115	31	1.27051	0	-	445	0.605442
Mycobacterium_tuberculosis_H37Ra	Bacteria|	Actinobacteria	4419977	467397	0.105746	4034	766	139	2.18713	43	2.09605	0	-	586	0.765013
Mycobacterium_tuberculosis_F11	Bacteria|	Actinobacteria	4424435	470400	0.106319	3941	751	0	-	0	-	0	-	751	1
Kineococcus_radiotolerans_SRS30216	Bacteria|	Actinobacteria	4761183	680497	0.142926	4480	1076	146	1.82412	214	3.17893	0	-	725	0.673792
Frankia_EAN1pec	Bacteria|	Actinobacteria	8982042	1204928	0.134149	7191	1645	450	1.5771	236	2.39028	0	-	978	0.594529
Salinispora_arenicola_CNS-205	Bacteria|	Actinobacteria	5786361	1264926	0.218605	4917	1792	434	1.72937	146	1.87079	15	1.40035	1213	0.676897
Aquifex_aeolicus	Bacteria|	Aquificae	1551335	207173	0.133545	1529	340	94	2.33074	21	1.72803	0	-	231	0.679412
Porphyromonas_gingivalis_W83	Bacteria|	Bacteroidetes	2343476	258206	0.110181	1909	342	77	2.28383	46	3.16285	0	-	228	0.666667
Bacteroides_fragilis_NCTC_9434	Bacteria|	Bacteroidetes	5205140	612492	0.117671	4184	858	111	2.07321	91	2.288	0	-	666	0.776224
Bacteroides_thetaiotaomicron_VPI-5482	Bacteria|	Bacteroidetes	6260361	658569	0.105197	4778	951	121	2.04303	163	3.42048	10	2.79588	673	0.707676
Bacteroides_fragilis_YCH46	Bacteria|	Bacteroidetes	5277274	640534	0.121376	4578	999	112	1.9973	115	2.54013	22	2.29437	762	0.762763
Salinibacter_ruber_DSM_13855	Bacteria|	Bacteroidetes	3551823	375323	0.105671	2801	521	152	1.76495	48	2.23765	0	-	324	0.621881
Cytophaga_hutchinsonii_ATCC_33406	Bacteria|	Bacteroidetes	4433218	456397	0.102949	3785	655	100	2.49064	50	3.5976	23	2.08795	493	0.752672
Gramella_forsetii_KT0803	Bacteria|	Bacteroidetes	3798465	383340	0.10092	3584	621	77	2.07897	16	2.59905	8	1.00343	523	0.84219
Flavobacterium_johnsoniae_UW101	Bacteria|	Bacteroidetes	6096872	960785	0.157587	5017	1427	290	2.12501	88	2.10726	0	-	1063	0.744919
Flavobacterium_psychrophilum_JIP02_86	Bacteria|	Bacteroidetes	2861988	294254	0.102815	2412	457	61	2.35437	43	2.88434	0	-	364	0.796499
Bacteroides_vulgatus_ATCC_8482	Bacteria|	Bacteroidetes	5163189	635536	0.12309	4065	948	95	2.22419	116	2.80477	6	1.68086	737	0.777426
Parabacteroides_distasonis_ATCC_8503	Bacteria|	Bacteroidetes	4811379	840683	0.174728	3850	1215	190	1.94875	139	1.88512	29	1.92991	877	0.721811
Chlamydia_trachomatis	Bacteria|	Chlamydiae	1042519	110090	0.1056	895	173	29	1.96158	2	1.89394	0	-	142	0.820809
Chlamydophila_pneumoniae_CWL029	Bacteria|	Chlamydiae	1230230	138118	0.11227	1052	210	26	1.37032	10	2.69912	0	-	174	0.828571
Chlamydophila_pneumoniae_AR39	Bacteria|	Chlamydiae	1229853	130115	0.105797	1112	221	35	1.94601	6	1.9556	0	-	182	0.823529
Chlamydophila_pneumoniae_J138	Bacteria|	Chlamydiae	1226565	134117	0.109344	1069	201	29	1.51554	11	3.04849	0	-	163	0.810945
Chlamydia_muridarum	Bacteria|	Chlamydiae	1072950	128109	0.119399	904	195	42	2.64483	3	2.28417	0	-	151	0.774359
Chlamydophila_caviae	Bacteria|	Chlamydiae	1173390	304213	0.25926	998	424	53	1.40985	8	1.71428	0	-	365	0.860849
Chlamydophila_abortus_S26_3	Bacteria|	Chlamydiae	1144377	157133	0.137309	932	241	35	1.8078	6	3.12122	0	-	201	0.834025
Chlamydophila_pneumoniae_TW_183	Bacteria|	Chlamydiae	1225935	196161	0.160009	1113	313	45	1.62563	13	2.62082	0	-	257	0.821086
Parachlamydia_sp_UWE25	Bacteria|	Chlamydiae	2414465	237209	0.098245	2031	359	52	2.01251	18	2.13041	0	-	289	0.805014
Chlamydia_trachomatis_A_HAR-13	Bacteria|	Chlamydiae	1044459	249187	0.23858	911	383	62	1.81728	5	1.90521	0	-	317	0.827676
Chlamydophila_felis_Fe_C-56	Bacteria|	Chlamydiae	1166239	142128	0.121869	1005	233	37	2.12312	3	1.44804	0	-	194	0.832618
Chlorobium_tepidum_TLS	Bacteria|	Chlorobi	2154946	360298	0.167196	2252	613	136	1.99367	36	1.73642	0	-	443	0.722675
Pelodictyon_luteolum_DSM_273	Bacteria|	Chlorobi	2364842	388311	0.164202	2083	593	149	1.97695	42	1.61888	0	-	405	0.682968
Chlorobium_chlorochromatii_CaD3	Bacteria|	Chlorobi	2572079	553415	0.215163	2002	686	85	1.77951	43	1.23364	0	-	561	0.817784
Chlorobium_phaeobacteroides_DSM_266	Bacteria|	Chlorobi	3133902	380295	0.121349	2650	528	88	1.54623	72	2.66068	0	-	375	0.710227
Prosthecochloris_vibrioformis_DSM_265	Bacteria|	Chlorobi	1966858	210178	0.10686	1753	338	44	2.0184	26	1.61132	0	-	268	0.792899
Dehalococcoides_ethenogenes_195	Bacteria|	Chloroflexi	1469720	164139	0.11168	1580	304	39	1.57302	26	2.47667	15	1.54381	231	0.759868
Dehalococcoides_CBDB1	Bacteria|	Chloroflexi	1395502	160136	0.114752	1458	278	48	2.03056	15	2.78122	3	1.13667	213	0.766187
Dehalococcoides_BAV1	Bacteria|	Chloroflexi	1341892	226174	0.168549	1371	393	51	1.76949	12	1.16715	15	2.22488	315	0.801527
Roseiflexus_RS-1	Bacteria|	Chloroflexi	5801598	656549	0.113167	4517	888	87	1.6462	111	2.81854	4	2.9455	692	0.779279
Roseiflexus_castenholzii_DSM_13941	Bacteria|	Chloroflexi	5723298	675571	0.118039	4330	901	137	1.78559	84	2.8017	0	-	682	0.756937
Synechocystis_PCC6803	Bacteria|	Cyanobacteria	3573470	410348	0.114832	3172	619	95	1.84253	65	2.16876	0	-	465	0.751212
Nostoc_sp	Bacteria|	Cyanobacteria	6413771	711617	0.110951	5366	1068	163	2.3888	37	2.12407	2	1.20173	870	0.814607
Thermosynechococcus_elongatus	Bacteria|	Cyanobacteria	2593857	323289	0.124636	2476	552	76	2.12465	45	2.14911	0	-	434	0.786232
Prochlorococcus_marinus_CCMP1375	Bacteria|	Cyanobacteria	1751080	188161	0.107454	1883	348	55	2.41437	5	1.93881	0	0	288	0.827586
Synechococcus_sp_WH8102	Bacteria|	Cyanobacteria	2434428	268206	0.110172	2519	421	153	1.69565	70	2.37078	0	-	201	0.477435
Prochlorococcus_marinus_MIT9313	Bacteria|	Cyanobacteria	2410873	245206	0.101708	2269	373	82	1.8706	16	2.04302	0	-	276	0.739946
Prochlorococcus_marinus_MED4	Bacteria|	Cyanobacteria	1657990	243199	0.146683	1717	420	48	1.9595	12	1.99534	0	-	360	0.857143
Gloeobacter_violaceus	Bacteria|	Cyanobacteria	4659019	642547	0.137915	4430	990	105	2.10315	62	1.35408	0	-	826	0.834343
Synechococcus_elongatus_PCC_6301	Bacteria|	Cyanobacteria	2696255	314275	0.11656	2527	481	90	2.46689	49	2.50229	17	3.0385	339	0.704782
Prochlorococcus_marinus_NATL2A	Bacteria|	Cyanobacteria	1842899	290239	0.15749	1892	492	56	1.85196	7	1.03365	0	-	432	0.878049
Anabaena_variabilis_ATCC_29413	Bacteria|	Cyanobacteria	6365727	914785	0.143705	5043	1288	170	2.24475	45	1.71116	0	-	1078	0.836957
Synechococcus_CC9902	Bacteria|	Cyanobacteria	2234828	229181	0.10255	2307	380	42	1.5813	25	1.60384	0	-	316	0.831579
Synechococcus_CC9605	Bacteria|	Cyanobacteria	2510659	283227	0.11281	2645	462	142	1.85111	60	1.7729	3	1.7729	262	0.5671
Prochlorococcus_marinus_MIT_9312	Bacteria|	Cyanobacteria	1709204	209177	0.122383	1810	383	49	2.36913	4	1.02139	0	-	330	0.861619
Synechococcus_elongatus_PCC_7942	Bacteria|	Cyanobacteria	2695903	347303	0.128826	2612	558	89	2.09986	40	1.61717	8	1.10891	433	0.775986
Cyanobacteria_bacterium_Yellowstone_A-Prime	Bacteria|	Cyanobacteria	2932766	417358	0.142309	2760	666	164	2.09913	39	1.59333	0	-	469	0.704204
Cyanobacteria_bacterium_Yellowstone_B-Prime	Bacteria|	Cyanobacteria	3046682	358313	0.117608	2862	589	118	2.14388	33	1.75371	0	-	440	0.747029
Trichodesmium_erythraeum_IMS101	Bacteria|	Cyanobacteria	7750108	1063887	0.137274	4451	1025	98	1.84949	110	2.77273	0	-	829	0.80878
Synechococcus_CC9311	Bacteria|	Cyanobacteria	2606748	348286	0.133609	2892	621	83	2.03677	35	1.87113	0	-	506	0.814815
Prochlorococcus_marinus_AS9601	Bacteria|	Cyanobacteria	1669886	164147	0.0982983	1921	313	33	2.08517	3	1.27164	0	-	277	0.884984
Prochlorococcus_marinus_MIT_9515	Bacteria|	Cyanobacteria	1704176	212183	0.124508	1906	400	46	2.23912	2	0.553906	7	3.51384	345	0.8625
Prochlorococcus_marinus_NATL1A	Bacteria|	Cyanobacteria	1864731	195166	0.104662	2193	360	52	2.54789	7	2.02673	0	-	303	0.841667
Prochlorococcus_marinus_MIT_9303	Bacteria|	Cyanobacteria	2682675	326279	0.121624	2997	589	157	2.06537	12	1.08422	0	-	422	0.716469
Prochlorococcus_marinus_MIT_9301	Bacteria|	Cyanobacteria	1641879	210175	0.128009	1907	383	36	1.72534	6	1.51199	0	-	342	0.89295
Synechococcus_WH_7803	Bacteria|	Cyanobacteria	2366980	348284	0.147143	2533	600	102	2.35784	41	1.69903	0	-	459	0.765
Synechococcus_RCC307	Bacteria|	Cyanobacteria	2224914	241200	0.108409	2535	462	92	2.19287	21	1.38365	0	-	350	0.757576
Prochlorococcus_marinus_MIT_9215	Bacteria|	Cyanobacteria	1738790	173152	0.0995819	1983	335	32	2.03382	6	1.94361	0	-	297	0.886567
Deinococcus_radiodurans	Bacteria|	Deinococcus-Thermus	3060986	387313	0.126532	2997	629	181	1.85534	47	1.48579	524	1.58063	80	0.127186
Thermus_thermophilus_HB27	Bacteria|	Deinococcus-Thermus	1894877	259197	0.136788	1982	446	111	1.65269	26	1.72795	0	-	310	0.695067
Thermus_thermophilus_HB8	Bacteria|	Deinococcus-Thermus	1849742	205156	0.110911	1973	362	110	1.99958	27	2.04571	0	-	225	0.621547
Deinococcus_geothermalis_DSM_11300	Bacteria|	Deinococcus-Thermus	2467205	340292	0.137926	2335	567	126	2.06682	19	1.40566	0	-	425	0.749559
Mycoplasma_genitalium	Bacteria|	Firmicutes	580076	121086	0.208742	477	163	39	1.55695	4	2.12916	0	-	122	0.748466
Mycoplasma_pneumoniae	Bacteria|	Firmicutes	816394	109089	0.133623	689	162	32	1.39232	27	2.84593	0	-	104	0.641975
Bacillus_subtilis	Bacteria|	Firmicutes	4214630	449378	0.106623	4105	754	98	1.92285	55	2.59213	72	2.72288	547	0.725464
Ureaplasma_urealyticum	Bacteria|	Firmicutes	751719	94076	0.125148	614	155	46	2.53493	3	1.84397	0	-	106	0.683871
Bacillus_halodurans	Bacteria|	Firmicutes	4202352	544479	0.129565	4066	888	111	1.87464	41	2.57271	868	1.68114	17	0.0191441
Lactococcus_lactis	Bacteria|	Firmicutes	2365589	278241	0.11762	2321	464	101	2.12024	19	2.09788	56	2.00046	301	0.648707
Streptococcus_pyogenes_M1_GAS	Bacteria|	Firmicutes	1852441	213187	0.115084	1697	327	55	1.82408	16	3.15974	42	2.18533	222	0.678899
Staphylococcus_aureus_N315	Bacteria|	Firmicutes	2814816	411342	0.146135	2588	674	70	1.92374	18	2.86451	27	3.24142	566	0.839763
Staphylococcus_aureus_Mu50	Bacteria|	Firmicutes	2878529	428352	0.148809	2697	686	77	2.02125	14	1.96	59	2.89402	543	0.791545
Mycoplasma_pulmonis	Bacteria|	Firmicutes	963879	221168	0.229456	782	317	76	1.97154	5	1.6762	0	-	237	0.747634
Staphylococcus_aureus_COL	Bacteria|	Firmicutes	2809422	344284	0.122546	2615	535	52	1.71101	8	1.67388	41	3.71742	438	0.818692
Staphylococcus_aureus_aureus_MRSA252	Bacteria|	Firmicutes	2902619	375319	0.129304	2656	585	62	1.8585	15	2.46821	49	2.29669	464	0.793162
Staphylococcus_aureus_aureus_MSSA476	Bacteria|	Firmicutes	2799802	291255	0.104027	2579	467	46	1.79025	11	2.29873	31	2.547	385	0.824411
Listeria_monocytogenes_4b_F2365	Bacteria|	Firmicutes	2905187	420344	0.144687	2821	667	136	1.89126	21	1.90974	2	0.658233	513	0.769115
Staphylococcus_epidermidis_RP62A	Bacteria|	Firmicutes	2616530	277245	0.105959	2494	436	59	2.15821	13	2.3594	17	3.64635	349	0.800459
Streptococcus_pneumoniae_TIGR4	Bacteria|	Firmicutes	2160842	280221	0.129681	2105	440	67	2.36996	17	1.89986	7	2.84097	349	0.793182
Clostridium_acetobutylicum	Bacteria|	Firmicutes	3940880	733571	0.186144	3672	1160	177	1.72887	25	1.39901	26	1.5694	934	0.805172
Streptococcus_pneumoniae_R6	Bacteria|	Firmicutes	2038615	240189	0.11782	2043	392	76	2.12889	19	2.20909	0	-	302	0.770408
Listeria_monocytogenes	Bacteria|	Firmicutes	2944528	301261	0.102312	2846	506	114	2.26932	23	2.58393	19	2.32133	361	0.713439
Listeria_innocua	Bacteria|	Firmicutes	3011208	334283	0.111013	2968	547	114	1.95601	21	2.39452	72	2.19113	348	0.636197
Clostridium_perfringens	Bacteria|	Firmicutes	3031430	848579	0.279927	2660	1204	104	1.32688	16	1.3609	13	1.54802	1075	0.892857
Streptococcus_pyogenes_MGAS8232	Bacteria|	Firmicutes	1895017	262216	0.138371	1845	416	73	2.14458	21	2.66255	90	2.33965	249	0.598558
Thermoanaerobacter_tengcongensis	Bacteria|	Firmicutes	2689445	389331	0.144763	2588	629	110	1.68112	55	2.48322	0	-	465	0.739269
Bacillus_cereus_ATCC_10987	Bacteria|	Firmicutes	5224283	645559	0.123569	5603	1145	122	1.88058	32	2.05528	1133	1.65028	10	0.00873362
Staphylococcus_aureus_MW2	Bacteria|	Firmicutes	2820462	337287	0.119586	2632	514	40	1.36526	11	2.24352	33	1.85203	434	0.844358
Bacillus_anthracis_Ames	Bacteria|	Firmicutes	5227293	722605	0.138237	5311	1177	189	2.10341	20	1.72237	43	1.68141	934	0.793543
Streptococcus_pyogenes_MGAS315	Bacteria|	Firmicutes	1900521	244211	0.128497	1865	419	61	1.84	14	2.42116	97	2.51627	254	0.606205
Streptococcus_agalactiae_2603	Bacteria|	Firmicutes	2160267	217188	0.100538	2124	351	64	2.04687	29	3.60562	23	2.02451	243	0.692308
Oceanobacillus_iheyensis	Bacteria|	Firmicutes	3630528	503444	0.13867	3500	843	103	2.03499	26	2.18019	3	1.96674	719	0.852906
Streptococcus_mutans	Bacteria|	Firmicutes	2030921	297247	0.146361	1960	486	72	1.82876	23	2.04086	0	-	395	0.812757
Streptococcus_agalactiae_NEM316	Bacteria|	Firmicutes	2211485	289250	0.130794	2094	495	87	2.05298	18	2.21969	24	2.95958	379	0.765657
Mycoplasma_penetrans	Bacteria|	Firmicutes	1358633	249196	0.183417	1037	337	57	1.61858	4	1.45388	0	-	276	0.818991
Staphylococcus_epidermidis_ATCC_12228	Bacteria|	Firmicutes	2499279	273235	0.109326	2419	418	41	1.50011	9	2.05807	0	-	368	0.880383
Clostridium_tetani_E88	Bacteria|	Firmicutes	2799251	351295	0.125496	2373	519	68	1.7942	20	1.87491	13	1.19068	422	0.813102
Lactobacillus_plantarum	Bacteria|	Firmicutes	3308274	417365	0.126158	3007	646	105	1.98637	21	1.98164	30	1.63998	495	0.766254
Streptococcus_pyogenes_SSI-1	Bacteria|	Firmicutes	1894275	238192	0.125743	1861	402	52	1.62812	14	2.31954	108	2.73533	238	0.59204
Enterococcus_faecalis_V583	Bacteria|	Firmicutes	3218031	350289	0.108852	3113	549	77	2.00961	26	2.0072	0	-	454	0.826958
Bacillus_cereus_ATCC14579	Bacteria|	Firmicutes	5411809	589505	0.108929	5234	949	181	2.07703	26	2.00577	27	2.04849	730	0.769231
Mycoplasma_gallisepticum	Bacteria|	Firmicutes	996422	116096	0.116513	726	149	41	2.18567	3	0.88787	0	-	105	0.704698
Onion_yellows_phytoplasma	Bacteria|	Firmicutes	860631	91079	0.105828	754	141	33	2.01178	4	2.69979	15	1.49199	93	0.659574
Lactobacillus_johnsonii_NCC_533	Bacteria|	Firmicutes	1992676	307264	0.154197	1821	503	81	2.39864	10	2.40193	15	1.17203	400	0.795229
Mycoplasma_mycoides	Bacteria|	Firmicutes	1211703	192152	0.15858	1016	297	98	1.86702	7	1.83924	0	-	193	0.649832
Bacillus_anthracis_str_Sterne	Bacteria|	Firmicutes	5228663	549484	0.105091	5287	925	167	2.32325	27	2.70443	24	1.39252	718	0.776216
Bacillus_thuringiensis_konkukian	Bacteria|	Firmicutes	5237682	655557	0.125162	5117	1087	204	2.15025	27	1.84377	0	-	865	0.795768
Mesoplasma_florum_L1	Bacteria|	Firmicutes	793224	149118	0.18799	682	233	58	1.82561	5	2.41793	0	-	173	0.742489
Streptococcus_pyogenes_MGAS10394	Bacteria|	Firmicutes	1899877	275222	0.144863	1886	466	69	1.69506	11	1.80795	58	1.66824	337	0.723176
Symbiobacterium_thermophilum_IAM14863	Bacteria|	Firmicutes	3566135	527411	0.147894	3338	816	215	1.6904	74	1.67344	802	1.64477	7	0.00857843
Bacillus_licheniformis_ATCC_14580	Bacteria|	Firmicutes	4222334	890784	0.21097	4152	730	93	0.997335	60	1.21022	42	1.12475	559	0.765753
Bacillus_cereus_ZK	Bacteria|	Firmicutes	5300915	543469	0.102524	5134	910	157	2.00177	24	2.03559	5	0.903134	731	0.803297
Mycoplasma_hyopneumoniae_232	Bacteria|	Firmicutes	892758	92084	0.103146	691	155	23	2.04574	0	-	0	-	132	0.851613
Streptococcus_thermophilus_LMG_18311	Bacteria|	Firmicutes	1796846	225196	0.125328	1889	394	77	2.32722	9	1.12205	0	-	308	0.781726
Streptococcus_thermophilus_CNRZ1066	Bacteria|	Firmicutes	1796226	248218	0.138189	1915	424	61	2.13249	8	0.918919	0	-	356	0.839623
Geobacillus_kaustophilus_HTA426	Bacteria|	Firmicutes	3544776	353281	0.0996624	3498	558	105	1.69928	86	2.53798	9	2.10011	372	0.666667
Bacillus_clausii_KSM-K16	Bacteria|	Firmicutes	4303871	439384	0.10209	4096	742	102	2.01434	38	2.26963	58	1.95905	558	0.752022
Lactobacillus_acidophilus_NCFM	Bacteria|	Firmicutes	1993560	253221	0.12702	1862	406	48	1.70993	14	3.06165	0	-	346	0.852217
Mycoplasma_mobile_163K	Bacteria|	Firmicutes	777079	93079	0.119781	633	140	31	2.03785	0	0	0	-	109	0.778571
Staphylococcus_haemolyticus	Bacteria|	Firmicutes	2685015	290247	0.108099	2676	479	61	2.14562	14	2.87802	35	2.17301	376	0.784969
Mycoplasma_synoviae_53	Bacteria|	Firmicutes	799476	105084	0.131441	672	167	28	1.58973	12	3.26056	0	0	128	0.766467
Mycoplasma_hyopneumoniae_J	Bacteria|	Firmicutes	897405	142118	0.158366	665	190	24	1.39035	0	-	0	-	166	0.873684
Streptococcus_pyogenes_MGAS6180	Bacteria|	Firmicutes	1897573	222194	0.117094	1894	401	64	2.07821	19	3.18163	69	2.86054	260	0.648379
Streptococcus_pyogenes_MGAS5005	Bacteria|	Firmicutes	1838554	206186	0.112146	1865	355	62	2.01771	11	2.1797	41	2.27078	246	0.692958
Mycoplasma_hyopneumoniae_7448	Bacteria|	Firmicutes	920079	105091	0.11422	663	139	18	1.43265	0	-	0	-	121	0.870504
Staphylococcus_saprophyticus	Bacteria|	Firmicutes	2516575	326283	0.129654	2446	542	99	2.11516	7	1.58794	0	0	440	0.811808
Streptococcus_agalactiae_A909	Bacteria|	Firmicutes	2127839	227200	0.106775	1996	386	71	2.15194	24	2.84521	51	2.68337	255	0.660622
Carboxydothermus_hydrogenoformans_Z-2901	Bacteria|	Firmicutes	2401520	403312	0.16794	2620	718	67	1.44026	52	2.10635	696	1.63484	20	0.0278552
Bacillus_anthracis_Ames_0581	Bacteria|	Firmicutes	5227419	536477	0.102628	5309	889	130	1.9488	19	2.20399	30	1.5801	718	0.807649
Lactobacillus_sakei_23K	Bacteria|	Firmicutes	1884661	211178	0.112051	1879	364	52	1.95812	10	2.17671	0	-	303	0.832418
Staphylococcus_aureus_RF122	Bacteria|	Firmicutes	2742531	317277	0.115688	2509	487	47	1.69986	17	3.12654	29	3.85654	405	0.831622
Mycoplasma_capricolum_ATCC_27343	Bacteria|	Firmicutes	1010023	308199	0.305141	812	411	94	1.48819	14	1.52935	0	-	304	0.739659
Moorella_thermoacetica_ATCC_39073	Bacteria|	Firmicutes	2628784	281230	0.106981	2465	448	97	2.094	81	2.90093	17	2.11876	267	0.595982
Aster_yellows_witches-broom_phytoplasma_AYWB	Bacteria|	Firmicutes	706569	77060	0.109062	671	107	32	2.2745	5	2.18311	9	0.868649	64	0.598131
Staphylococcus_aureus_USA300	Bacteria|	Firmicutes	2872769	424352	0.147715	2560	655	58	1.55812	9	1.45067	0	-	590	0.900763
Staphylococcus_aureus_NCTC_8325	Bacteria|	Firmicutes	2821361	289243	0.102519	2892	496	42	1.61929	15	2.98601	50	2.40254	399	0.804435
Desulfitobacterium_hafniense_Y51	Bacteria|	Firmicutes	5727534	573486	0.100128	5060	856	80	1.32721	124	3.29366	30	2.62822	638	0.745327
Streptococcus_pyogenes_MGAS9429	Bacteria|	Firmicutes	1836467	213187	0.116085	1877	369	61	2.09353	11	2.42969	0	-	300	0.813008
Streptococcus_pyogenes_MGAS10270	Bacteria|	Firmicutes	1928252	212183	0.110039	1986	400	56	1.9802	17	3.28703	389	1.84891	8	0.02
Streptococcus_pyogenes_MGAS2096	Bacteria|	Firmicutes	1860355	290245	0.156016	1898	495	81	2.06023	12	1.2018	34	2.20128	374	0.755556
Streptococcus_pyogenes_MGAS10750	Bacteria|	Firmicutes	1937111	243210	0.125553	1979	389	59	1.70261	16	2.27565	72	2.49332	255	0.655527
Lactobacillus_delbrueckii_bulgaricus	Bacteria|	Firmicutes	1864998	252198	0.135227	1562	337	60	2.26377	54	2.66219	0	-	235	0.697329
Clostridium_perfringens_ATCC_13124	Bacteria|	Firmicutes	3256683	330258	0.101409	2876	489	52	1.75607	18	2.90981	7	0.690272	415	0.848671
Clostridium_perfringens_SM101	Bacteria|	Firmicutes	2897393	502398	0.173397	2558	747	59	1.23283	11	1.66943	0	-	678	0.907631
Syntrophomonas_wolfei_Goettingen	Bacteria|	Firmicutes	2936195	364304	0.124074	2504	534	36	1.14684	37	2.63903	0	-	464	0.868914
Lactobacillus_brevis_ATCC_367	Bacteria|	Firmicutes	2291220	267230	0.116632	2185	421	70	2.19043	29	2.92523	5	4.28698	329	0.781473
Pediococcus_pentosaceus_ATCC_25745	Bacteria|	Firmicutes	1832387	186158	0.101593	1755	293	44	1.81213	19	3.66707	20	2.2628	216	0.737201
Lactobacillus_casei_ATCC_334	Bacteria|	Firmicutes	2895264	530421	0.183203	2751	854	99	2.0784	26	1.50978	0	-	730	0.854801
Lactococcus_lactis_cremoris_SK11	Bacteria|	Firmicutes	2438589	353286	0.144873	2384	574	116	1.94345	31	2.93124	59	2.45333	387	0.674216
Oenococcus_oeni_PSU-1	Bacteria|	Firmicutes	1780517	179161	0.100623	1691	282	49	1.86577	11	3.31269	0	-	224	0.794326
Lactobacillus_delbrueckii_bulgaricus_ATCC_BAA-365	Bacteria|	Firmicutes	1856951	222186	0.119651	1721	330	53	2.12959	56	2.52988	0	-	225	0.681818
Lactobacillus_gasseri_ATCC_33323	Bacteria|	Firmicutes	1894360	221183	0.116759	1755	372	42	1.70482	7	2.06733	25	2.30233	300	0.806452
Leuconostoc_mesenteroides_ATCC_8293	Bacteria|	Firmicutes	2038396	407328	0.199828	1970	667	89	1.585	13	1.51293	13	1.16172	558	0.836582
Streptococcus_thermophilus_LMD-9	Bacteria|	Firmicutes	1856368	238203	0.128317	1710	356	78	2.26818	12	1.79844	0	-	267	0.75
Streptococcus_pneumoniae_D39	Bacteria|	Firmicutes	2046115	205168	0.100272	1914	306	68	2.46602	27	3.63875	0	-	215	0.702614
Listeria_welshimeri_serovar_6b_SLCC5334	Bacteria|	Firmicutes	2814130	277238	0.0985164	2774	435	89	2.03012	13	1.80764	8	1.65724	330	0.758621
Clostridium_novyi_NT	Bacteria|	Firmicutes	2547720	306241	0.120202	2315	470	79	2.1478	4	1.18848	3	0.509347	386	0.821277
Bacillus_thuringiensis_Al_Hakam	Bacteria|	Firmicutes	5257091	574511	0.109283	4736	866	174	2.13145	27	2.05887	0	-	672	0.775982
Lactococcus_lactis_cremoris_MG1363	Bacteria|	Firmicutes	2529478	260227	0.102878	2434	424	95	2.25226	25	2.82566	32	2.0198	294	0.693396
Streptococcus_sanguinis_SK36	Bacteria|	Firmicutes	2388435	243215	0.10183	2270	383	45	1.85677	33	2.47381	0	-	312	0.814621
Clostridium_thermocellum_ATCC_27405	Bacteria|	Firmicutes	3843301	452381	0.117706	3191	662	107	1.90575	56	2.76605	50	2.67161	467	0.705438
Clostridium_difficile_630	Bacteria|	Firmicutes	4290252	425308	0.0991336	3742	578	150	2.05028	47	2.23636	8	1.24153	386	0.66782
Desulfotomaculum_reducens_MI-1	Bacteria|	Firmicutes	3608104	384328	0.106518	3276	582	44	1.37234	45	3.12936	64	3.11315	439	0.754296
Geobacillus_thermodenitrificans_NG80-2	Bacteria|	Firmicutes	3550319	435351	0.122623	3392	651	113	1.8176	56	1.84892	13	2.16359	474	0.728111
Streptococcus_pyogenes_Manfredo	Bacteria|	Firmicutes	1841271	232196	0.126106	1745	352	55	1.86385	15	2.53079	50	1.83561	241	0.684659
Caldicellulosiruptor_saccharolyticus_DSM_8903	Bacteria|	Firmicutes	2970275	423335	0.142524	2679	622	53	1.27352	50	2.89933	0	-	519	0.834405
Streptococcus_suis_05ZYH33	Bacteria|	Firmicutes	2096309	298260	0.142279	2186	508	99	1.99948	31	2.09502	0	-	388	0.76378
Streptococcus_suis_98HAH33	Bacteria|	Firmicutes	2095698	246211	0.117484	2185	439	90	2.22047	40	2.96062	0	-	320	0.728929
Pelotomaculum_thermopropionicum_SI	Bacteria|	Firmicutes	3025375	302246	0.0999036	2920	482	63	1.73721	71	2.79797	33	4.52491	321	0.665975
Staphylococcus_aureus_JH9	Bacteria|	Firmicutes	2906700	303258	0.104331	2697	487	42	1.4746	14	2.85508	0	-	431	0.88501
Clostridium_botulinum_A	Bacteria|	Firmicutes	3886916	565441	0.145473	3574	852	114	1.70359	39	2.06224	20	0.989084	683	0.801643
Mycoplasma_agalactiae_PG2	Bacteria|	Firmicutes	877438	205157	0.233814	742	289	0	-	0	-	0	-	289	1
Lactobacillus_reuteri_F275	Bacteria|	Firmicutes	1999618	279229	0.139641	1900	451	78	2.16502	11	1.9213	53	1.9976	317	0.702882
Clostridium_beijerinckii_NCIMB_8052	Bacteria|	Firmicutes	6000632	611544	0.101913	5020	929	105	1.61234	17	1.75588	0	-	808	0.869752
Staphylococcus_aureus_JH1	Bacteria|	Firmicutes	2906507	341289	0.117422	2747	566	55	1.67284	7	1.24196	89	2.89293	420	0.742049
Alkaliphilus_metalliredigens_QYMF	Bacteria|	Firmicutes	4929566	553479	0.112277	4625	919	72	1.35575	32	2.39503	60	2.09565	768	0.835691
Staphylococcus_aureus_Newman	Bacteria|	Firmicutes	2878897	339281	0.117851	2614	512	56	1.9007	18	2.54559	0	-	439	0.857422
Bacillus_cereus_cytotoxis_NVH_391-98	Bacteria|	Firmicutes	4087024	486414	0.119014	3833	757	106	2.05219	22	2.40067	15	1.41613	622	0.821664
Clostridium_botulinum_A_ATCC_19397	Bacteria|	Firmicutes	3863450	461364	0.119418	3552	681	84	1.49982	35	2.28976	6	0.348916	558	0.819383
Clostridium_botulinum_A_Hall	Bacteria|	Firmicutes	3760560	549425	0.146102	3407	814	107	1.53858	38	2.01622	7	1.36891	667	0.81941
Clostridium_botulinum_F_Langeland	Bacteria|	Firmicutes	3995387	424331	0.106205	3635	617	87	1.61572	30	1.98924	5	0.333891	499	0.808752
Clostridium_kluyveri_DSM_555	Bacteria|	Firmicutes	3964618	444359	0.112081	3838	692	189	1.70849	57	1.88356	64	1.82433	403	0.58237
Bacillus_amyloliquefaciens_FZB42	Bacteria|	Firmicutes	3918589	405362	0.103446	3693	685	92	2.06347	35	1.61115	0	0	569	0.830657
Staphylococcus_aureus_Mu3	Bacteria|	Firmicutes	2880168	306260	0.106334	2698	480	59	2.1931	11	2.20101	34	1.93786	380	0.791667
Streptococcus_gordonii_Challis_substr_CH1	Bacteria|	Firmicutes	2196662	256212	0.116637	2051	426	66	2.23659	39	2.98545	0	-	328	0.769953
Bacillus_pumilus_SAFR-032	Bacteria|	Firmicutes	3704465	443387	0.11969	3681	720	101	1.81473	15	1.33323	11	2.70306	597	0.829167
Alkaliphilus_oremlandii_OhILAs	Bacteria|	Firmicutes	3123558	345300	0.110547	2836	561	70	1.90727	21	2.46707	11	4.32631	465	0.828877
Fusobacterium_nucleatum	Bacteria|	Fusobacteria	2174500	369273	0.16982	2067	547	47	1.35669	13	2.06897	0	-	487	0.890311
Pirellula_sp	Bacteria|	Planctomycetes	7145576	800687	0.112054	7325	1487	229	2.07479	48	2.24276	0	-	1220	0.820444
Escherichia_coli_W3110	Bacteria|	Proteobacteria	4646332	570486	0.122782	4226	901	108	1.91636	0	-	32	2.41319	762	0.845727
Haemophilus_influenzae	Bacteria|	Proteobacteria	1830138	203183	0.111021	1657	318	41	1.68631	17	2.46975	5	1.12592	260	0.81761
Escherichia_coli_K12	Bacteria|	Proteobacteria	4639675	507440	0.10937	4133	762	180	2.20616	44	2.07374	20	1.9663	531	0.69685
Helicobacter_pylori_26695	Bacteria|	Proteobacteria	1667867	178144	0.106809	1576	288	54	2.27736	12	1.93706	0	-	223	0.774306
Helicobacter_pylori_J99	Bacteria|	Proteobacteria	1643831	243210	0.147953	1489	385	57	1.92629	16	1.71654	0	-	313	0.812987
Rickettsia_prowazekii	Bacteria|	Proteobacteria	1111523	126110	0.113457	835	167	31	1.91071	1	1.76278	0	-	135	0.808383
Campylobacter_jejuni	Bacteria|	Proteobacteria	1641481	266228	0.162188	1634	468	0	-	0	-	13	5.00963	455	0.972222
Xylella_fastidiosa	Bacteria|	Proteobacteria	2679306	432346	0.161365	2766	725	197	1.58344	100	2.03853	116	2.57659	358	0.493793
Vibrio_cholerae	Bacteria|	Proteobacteria	4033464	438369	0.108683	3835	703	92	1.96403	51	2.59257	7	3.57819	561	0.798009
Pseudomonas_aeruginosa	Bacteria|	Proteobacteria	6264404	656538	0.104805	5568	1017	183	2.01629	84	2.22637	40	3.23443	733	0.720747
Buchnera_sp	Bacteria|	Proteobacteria	640681	72064	0.11248	564	118	33	2.11068	3	4.44522	0	-	85	0.720339
Escherichia_coli_O157H7_EDL933	Bacteria|	Proteobacteria	5528445	618519	0.111879	5324	996	142	1.79016	108	2.56054	229	3.2802	565	0.567269
Pasteurella_multocida	Bacteria|	Proteobacteria	2257487	342286	0.151623	2015	541	64	1.82728	20	2.2357	0	-	464	0.857671
Mesorhizobium_loti	Bacteria|	Proteobacteria	7036071	784665	0.11152	6743	1237	380	1.69778	159	2.91564	17	1.97972	704	0.569119
Escherichia_coli_O157H7	Bacteria|	Proteobacteria	5498450	586482	0.106663	5253	922	160	2.07763	107	2.79431	211	2.66244	497	0.539046
Caulobacter_crescentus	Bacteria|	Proteobacteria	4016947	547432	0.136281	3737	882	267	1.97499	71	1.58837	0	-	546	0.619048
Bordetella_bronchiseptica	Bacteria|	Proteobacteria	5339179	611504	0.114531	4994	1026	0	-	0	-	79	2.30691	947	0.923002
Bordetella_parapertussis	Bacteria|	Proteobacteria	4773551	478405	0.10022	4185	745	196	1.90243	64	2.38282	0	-	494	0.663087
Bordetella_pertussis	Bacteria|	Proteobacteria	4086189	478393	0.117076	3436	726	0	-	0	-	0	-	726	1
Desulfovibrio_vulgaris_Hildenborough	Bacteria|	Proteobacteria	3570858	494404	0.138455	3379	804	200	2.08443	36	1.5117	73	2.33295	509	0.633085
Geobacter_sulfurreducens	Bacteria|	Proteobacteria	3814139	479377	0.125684	3446	708	105	1.8361	74	1.95607	0	-	537	0.758475
Haemophilus_ducreyi_35000HP	Bacteria|	Proteobacteria	1698955	167145	0.0983811	1717	300	51	1.92711	27	2.63888	26	2.69672	199	0.663333
Legionella_pneumophila_Philadelphia_1	Bacteria|	Proteobacteria	3397754	371328	0.109286	2942	607	77	2.25824	12	1.92637	0	-	521	0.85832
Neisseria_gonorrhoeae_FA_1090	Bacteria|	Proteobacteria	2153922	318254	0.147756	2002	467	114	1.91926	55	1.51933	43	1.91461	278	0.595289
Pseudomonas_putida_KT2440	Bacteria|	Proteobacteria	6181863	619526	0.100217	5350	957	265	2.0078	119	2.57019	32	1.9352	560	0.585162
Coxiella_burnetii	Bacteria|	Proteobacteria	1995281	220190	0.110355	2016	372	67	2.24863	8	1.34246	0	-	297	0.798387
Methylococcus_capsulatus_Bath	Bacteria|	Proteobacteria	3304561	381328	0.115394	2956	611	137	2.16648	49	2.44041	21	2.06801	408	0.667758
Wolbachia_endosymbiont_of_Drosophila_melanogaster	Bacteria|	Proteobacteria	1267782	153127	0.120783	1195	239	34	1.80446	6	2.06982	25	1.78433	180	0.753138
Sinorhizobium_meliloti	Bacteria|	Proteobacteria	3654135	469394	0.128456	3341	755	85	1.85873	41	2.55341	0	-	632	0.837086
Agrobacterium_tumefaciens_C58_Cereon	Bacteria|	Proteobacteria	4917157	526449	0.107064	4616	851	155	1.98049	41	1.91475	2	2.33506	659	0.774383
Rickettsia_conorii	Bacteria|	Proteobacteria	1268755	162140	0.127795	1374	276	24	1.20386	2	0.869451	0	-	250	0.905797
Neisseria_meningitidis_MC58	Bacteria|	Proteobacteria	2272360	253219	0.111434	2063	353	135	2.01913	76	2.35992	8	3.58956	152	0.430595
Neisseria_meningitidis_Z2491	Bacteria|	Proteobacteria	2184406	241203	0.11042	2049	352	0	-	0	-	8	1.95812	344	0.977273
Yersinia_pestis_CO92	Bacteria|	Proteobacteria	4653728	563470	0.121079	3885	804	0	-	0	-	22	2.42266	782	0.972637
Salmonella_typhimurium_LT2	Bacteria|	Proteobacteria	4857432	530438	0.109201	4425	807	174	2.05333	90	2.82249	75	3.20937	504	0.624535
Salmonella_typhi	Bacteria|	Proteobacteria	4809037	479403	0.0996879	4395	700	155	2.00368	88	2.75861	78	2.75508	412	0.588571
Ralstonia_solanacearum	Bacteria|	Proteobacteria	3716413	389328	0.104759	3440	601	0	-	0	-	11	1.19321	590	0.981697
Brucella_melitensis	Bacteria|	Proteobacteria	3294931	398330	0.120892	3198	656	119	2.00479	23	1.18908	0	-	514	0.783537
Xanthomonas_campestris	Bacteria|	Proteobacteria	5076188	565467	0.111396	4181	781	259	1.7351	104	2.39386	0	0	419	0.536492
Colwellia_psychrerythraea_34H	Bacteria|	Proteobacteria	5373180	928762	0.172851	4910	1406	188	1.75709	23	1.64274	0	-	1197	0.851351
Silicibacter_pomeroyi_DSS-3	Bacteria|	Proteobacteria	4109442	409339	0.0996094	3810	652	109	1.63325	47	2.43218	0	-	503	0.771472
Campylobacter_jejuni_RM1221	Bacteria|	Proteobacteria	1777831	200168	0.112591	1838	368	40	1.60755	4	1.61485	25	4.1119	299	0.8125
Xanthomonas_citri	Bacteria|	Proteobacteria	5175554	671541	0.129752	4312	968	293	1.88179	95	1.80781	9	1.23862	576	0.595041
Buchnera_aphidicola_Sg	Bacteria|	Proteobacteria	641454	102073	0.159128	546	142	35	1.66628	2	4.18951	0	-	107	0.753521
Yersinia_pestis_KIM	Bacteria|	Proteobacteria	4600755	488403	0.106157	4086	710	107	1.99988	45	2.26684	18	1.8633	552	0.777465
Pseudomonas_fluorescens_Pf-5	Bacteria|	Proteobacteria	7074893	813672	0.115008	6138	1238	233	1.98233	125	2.24561	19	1.58851	904	0.73021
Brucella_suis_1330	Bacteria|	Proteobacteria	3315175	509409	0.15366	3271	795	145	1.91408	27	1.34132	3	2.16929	623	0.783648
Shigella_flexneri_2a	Bacteria|	Proteobacteria	4607203	630547	0.136861	4182	920	182	1.7922	58	1.62371	69	2.40077	625	0.679348
Wigglesworthia_brevipalpis	Bacteria|	Proteobacteria	697724	153111	0.219444	611	228	45	1.62749	1	0.911396	0	-	182	0.798246
Shewanella_oneidensis	Bacteria|	Proteobacteria	4969803	665569	0.133923	4318	1033	122	1.99775	39	2.0508	47	2.56167	833	0.806389
Escherichia_coli_CFT073	Bacteria|	Proteobacteria	5231428	539450	0.103117	5379	914	168	1.87698	84	2.74279	57	2.3724	628	0.68709
Vibrio_vulnificus_CMCP6	Bacteria|	Proteobacteria	5126797	580489	0.113226	4485	886	97	1.57191	51	2.98295	587	1.79823	259	0.292325
Bradyrhizobium_japonicum	Bacteria|	Proteobacteria	9105828	1179971	0.129584	8317	1873	633	1.59897	100	2.52189	0	-	1157	0.617726
Buchnera_aphidicola	Bacteria|	Proteobacteria	615980	60051	0.0974886	504	88	23	1.76064	1	1.13973	0	-	64	0.727273
Erwinia_carotovora_atroseptica_SCRI1043	Bacteria|	Proteobacteria	5064019	589510	0.116411	4472	900	110	1.66067	61	1.90547	0	-	736	0.817778
Xylella_fastidiosa_Temecula1	Bacteria|	Proteobacteria	2519802	258219	0.102476	2034	358	106	1.57202	77	2.77268	54	2.89535	153	0.427374
Pseudomonas_syringae_tomato_DC3000	Bacteria|	Proteobacteria	6397126	915763	0.143152	5472	1318	289	1.80253	149	2.24806	24	1.67654	872	0.661608
Vibrio_parahaemolyticus	Bacteria|	Proteobacteria	5165770	642555	0.124387	4832	998	134	1.87353	22	1.76867	1	0.535961	843	0.844689
Shigella_flexneri_2a_2457T	Bacteria|	Proteobacteria	4599354	597525	0.129915	4068	913	183	2.08067	50	1.84147	53	2.37186	636	0.696605
Nitrosomonas_europaea	Bacteria|	Proteobacteria	2812094	375312	0.133464	2461	562	55	1.33798	52	2.2264	16	2.30544	444	0.790036
Anaplasma_marginale_St_Maries	Bacteria|	Proteobacteria	1197687	162141	0.135378	949	232	42	1.98873	10	2.23839	0	-	180	0.775862
Helicobacter_hepaticus	Bacteria|	Proteobacteria	1799146	319254	0.177448	1875	552	116	2.21598	17	2.28102	0	-	420	0.76087
Candidatus_Blochmannia_floridanus	Bacteria|	Proteobacteria	705557	107084	0.151772	583	172	50	2.57376	1	2.19627	0	-	121	0.703488
Chromobacterium_violaceum	Bacteria|	Proteobacteria	4751080	475393	0.10006	4407	758	225	1.68944	141	2.83532	42	3.20418	382	0.503958
Wolinella_succinogenes	Bacteria|	Proteobacteria	2110355	218192	0.103391	2042	374	81	2.01397	17	1.42978	0	-	276	0.737968
Photorhabdus_luminescens	Bacteria|	Proteobacteria	5688987	759589	0.133519	4683	1044	124	1.44433	64	2.261	83	1.96099	779	0.746169
Vibrio_vulnificus_YJ016	Bacteria|	Proteobacteria	5211578	784633	0.150556	4955	1233	158	1.92559	41	1.7799	13	1.96243	1027	0.832928
Ehrlichia_ruminantium_Welgevonden	Bacteria|	Proteobacteria	1516355	364306	0.240251	888	179	36	1.04785	5	1.7343	0	-	138	0.77095
Rhodopseudomonas_palustris_CGA009	Bacteria|	Proteobacteria	5459213	571501	0.104686	4813	904	266	2.08616	60	2.31107	4	2.3881	580	0.641593
Bdellovibrio_bacteriovorus	Bacteria|	Proteobacteria	3782950	416367	0.110064	3587	704	0	-	0	-	0	-	704	1
Pseudomonas_syringae_phaseolicola_1448A	Bacteria|	Proteobacteria	5928787	632551	0.106691	4984	954	237	2.05872	58	1.77076	16	2.72664	649	0.680294
Yersinia_pestis_biovar_Mediaevails	Bacteria|	Proteobacteria	4595065	512438	0.111519	3895	749	117	2.00219	63	3.12113	11	2.59573	568	0.758344
Bartonella_quintana_Toulouse	Bacteria|	Proteobacteria	1581384	268221	0.169612	1142	341	92	1.95818	10	2.18364	0	-	242	0.709677
Bartonella_henselae_Houston-1	Bacteria|	Proteobacteria	1931047	255205	0.132159	1488	322	0	-	0	-	24	1.62143	298	0.925466
Acinetobacter_sp_ADP1	Bacteria|	Proteobacteria	3598621	401340	0.111526	3325	628	113	2.17428	27	2.63148	6	1.85514	492	0.783439
Desulfotalea_psychrophila_LSv54	Bacteria|	Proteobacteria	3523383	437363	0.124132	3116	636	95	2.03542	40	2.03949	0	0	504	0.792453
Rickettsia_typhi_wilmington	Bacteria|	Proteobacteria	1111496	119104	0.107156	838	174	35	2.20693	0	0	0	-	139	0.798851
Yersinia_pseudotuberculosis_IP32953	Bacteria|	Proteobacteria	4744671	749614	0.157991	3901	1071	152	1.73975	52	1.63748	63	2.08774	815	0.760971
Mannheimia_succiniciproducens_MBEL55E	Bacteria|	Proteobacteria	2314078	323264	0.139695	2380	546	71	2.01687	27	1.85845	9	1.78962	445	0.815018
Burkholderia_mallei_ATCC_23344	Bacteria|	Proteobacteria	5835527	665538	0.114049	5024	965	387	1.66663	132	2.21723	0	-	454	0.470466
Burkholderia_pseudomallei_K96243	Bacteria|	Proteobacteria	7247547	900694	0.124276	5728	1174	297	1.74952	120	1.65625	29	2.01166	746	0.635434
Legionella_pneumophila_Paris	Bacteria|	Proteobacteria	3503610	358325	0.102273	3027	562	59	1.89143	13	2.23001	0	-	491	0.873665
Legionella_pneumophila_Lens	Bacteria|	Proteobacteria	3345687	337307	0.100818	2878	562	80	2.21032	15	2.4797	0	-	469	0.83452
Photobacterium_profundum_SS9	Bacteria|	Proteobacteria	6323247	872710	0.138016	5422	1280	0	-	0	-	9	1.27862	1271	0.992969
Salmonella_enterica_Paratypi_ATCC_9150	Bacteria|	Proteobacteria	4585229	519435	0.113284	4093	727	162	2.08763	63	2.00044	38	2.62062	487	0.669876
Idiomarina_loihiensis_L2TR	Bacteria|	Proteobacteria	2839318	434360	0.15298	2628	673	104	2.02329	22	1.82037	0	-	552	0.820208
Azoarcus_sp_EbN1	Bacteria|	Proteobacteria	4296230	622499	0.144894	4133	991	274	1.82005	100	1.5269	985	1.65766	4	0.00403633
Zymomonas_mobilis_ZM4	Bacteria|	Proteobacteria	2056416	208188	0.101238	1998	362	44	2.1098	11	1.55221	4	1.03976	303	0.837017
Francisella_tularensis_tularensis	Bacteria|	Proteobacteria	1892819	325255	0.171836	1603	477	58	1.59213	5	1.71162	0	-	414	0.867925
Gluconobacter_oxydans_621H	Bacteria|	Proteobacteria	2702173	473373	0.175182	2432	732	171	2.06369	62	1.53877	0	-	505	0.689891
Ehrlichia_ruminantium_Gardel	Bacteria|	Proteobacteria	1499920	248192	0.16547	950	265	46	1.91721	2	1.20868	0	-	217	0.818868
Wolbachia_endosymbiont_of_Brugia_malayi_TRS	Bacteria|	Proteobacteria	1080084	171133	0.158444	805	208	37	1.72978	2	1.80325	0	-	171	0.822115
Xanthomonas_oryzae_KACC10331	Bacteria|	Proteobacteria	4941439	646552	0.130843	4145	941	281	2.1715	54	1.98418	3	0.716508	604	0.64187
Vibrio_fischeri_ES114	Bacteria|	Proteobacteria	4238201	553473	0.130591	3747	833	112	1.76832	6	1.17807	15	2.67121	700	0.840336
Salmonella_enterica_Choleraesuis	Bacteria|	Proteobacteria	4755700	490423	0.103123	4427	774	150	1.97632	66	2.28575	66	3.10685	525	0.678295
Brucella_abortus_9-941	Bacteria|	Proteobacteria	3286445	354300	0.107806	3085	556	107	1.98504	23	1.70676	4	4.63794	423	0.760791
Pseudomonas_syringae_pv_B728a	Bacteria|	Proteobacteria	6093698	831682	0.136482	5089	1235	142	1.72256	112	1.9774	24	1.99826	974	0.788664
Xanthomonas_campestris_8004	Bacteria|	Proteobacteria	5148708	930728	0.180769	4273	1320	525	1.99194	97	1.293	0	-	700	0.530303
Rickettsia_felis_URRWXCal2	Bacteria|	Proteobacteria	1485148	281228	0.18936	1400	421	58	1.53917	7	1.32023	0	-	356	0.845606
Haemophilus_influenzae_86_028NP	Bacteria|	Proteobacteria	1913428	205181	0.107232	1791	341	53	2.29886	18	3.49709	30	2.07235	249	0.730205
Psychrobacter_arcticum_273-4	Bacteria|	Proteobacteria	2650701	268235	0.101194	2120	393	51	2.28046	27	3.06683	33	2.78723	298	0.75827
Candidatus_Pelagibacter_ubique_HTCC1062	Bacteria|	Proteobacteria	1308759	185147	0.141468	1354	314	48	2.00769	8	2.175	0	-	260	0.828025
Candidatus_Blochmannia_pennsylvanicus_BPEN	Bacteria|	Proteobacteria	791654	87075	0.109991	610	117	28	2.06964	0	0	0	-	89	0.760684
Dechloromonas_aromatica_RCB	Bacteria|	Proteobacteria	4501104	741606	0.164761	4171	1158	368	2.13328	95	1.6106	0	-	705	0.608808
Ralstonia_eutropha_JMP134	Bacteria|	Proteobacteria	6532685	792646	0.121335	5846	1249	398	1.7944	78	2.1572	13	1.62335	776	0.621297
Ehrlichia_canis_Jake	Bacteria|	Proteobacteria	1315030	161134	0.122533	925	191	83	2.11019	5	2.72037	0	-	107	0.560209
Shigella_sonnei_Ss046	Bacteria|	Proteobacteria	4825265	735602	0.152448	4223	1040	204	1.87155	50	1.57683	63	1.6399	738	0.709615
Thiobacillus_denitrificans_ATCC_25259	Bacteria|	Proteobacteria	2909809	345272	0.118658	2827	561	124	1.92453	65	2.15667	0	-	376	0.670232
Nitrobacter_winogradskyi_Nb-255	Bacteria|	Proteobacteria	3402093	699545	0.205622	3122	1085	215	1.78431	55	1.53725	39	1.54202	788	0.726267
Burkholderia_pseudomallei_1710b	Bacteria|	Proteobacteria	7308054	824629	0.112838	6347	1223	657	1.63186	165	2.16632	28	2.43277	392	0.320523
Pseudoalteromonas_haloplanktis_TAC125	Bacteria|	Proteobacteria	3850272	588496	0.152845	3486	951	132	2.10126	27	2.05406	0	-	796	0.837014
Nitrosococcus_oceani_ATCC_19707	Bacteria|	Proteobacteria	3481691	470393	0.135105	2974	704	147	1.81947	56	2.72693	4	2.27744	507	0.72017
Pseudomonas_fluorescens_PfO-1	Bacteria|	Proteobacteria	6438405	659555	0.102441	5736	1013	246	1.89833	111	2.16278	15	4.1836	651	0.642646
Rhodobacter_sphaeroides_2_4_1	Bacteria|	Proteobacteria	4131625	574443	0.139036	3857	909	115	1.97405	55	1.69052	30	1.41027	720	0.792079
Pelobacter_carbinolicus	Bacteria|	Proteobacteria	3665893	416359	0.113576	3352	680	110	2.10089	65	2.43533	0	-	521	0.766176
Xanthomonas_campestris_vesicatoria_85-10	Bacteria|	Proteobacteria	5178466	601504	0.116155	4487	916	287	1.96254	90	1.98166	9	1.43487	539	0.588428
Burkholderia_383	Bacteria|	Proteobacteria	8676277	923752	0.106469	7717	1393	783	1.76192	128	2.16229	0	-	495	0.355348
Geobacter_metallireducens_GS-15	Bacteria|	Proteobacteria	3997420	484413	0.121181	3519	753	121	2.19935	129	2.55894	0	-	515	0.683931
Desulfovibrio_desulfuricans_G20	Bacteria|	Proteobacteria	3730232	430342	0.115366	3775	759	107	1.90058	73	2.38781	41	2.12809	562	0.740448
Thiomicrospira_crunogena_XCL-2	Bacteria|	Proteobacteria	2427734	336284	0.138518	2196	540	57	1.69342	26	1.70638	21	3.15844	446	0.825926
Thiomicrospira_denitrificans_ATCC_33889	Bacteria|	Proteobacteria	2201561	263221	0.119561	2096	441	49	1.67964	20	3.21689	0	-	377	0.854875
Shigella_dysenteriae	Bacteria|	Proteobacteria	4369232	528451	0.120948	4274	820	162	1.96684	48	1.75604	12	1.11479	609	0.742683
Shigella_boydii_Sb227	Bacteria|	Proteobacteria	4519823	567484	0.125554	4136	864	157	1.95996	49	1.98106	43	2.5369	625	0.72338
Nitrosospira_multiformis_ATCC_25196	Bacteria|	Proteobacteria	3184243	399356	0.125416	2757	602	88	1.97652	29	1.68781	4	0.861994	488	0.810631
Brucella_melitensis_biovar_Abortus	Bacteria|	Proteobacteria	3278307	363299	0.110819	3034	550	120	1.85419	28	2.14122	7	1.61964	399	0.725455
Magnetospirillum_magneticum_AMB-1	Bacteria|	Proteobacteria	4967148	585466	0.117868	4559	900	281	1.59895	157	2.79246	58	2.25724	436	0.484444
Rhodospirillum_rubrum_ATCC_11170	Bacteria|	Proteobacteria	4352825	469404	0.107839	3791	742	194	1.95967	47	1.94569	0	-	508	0.684636
Hahella_chejuensis_KCTC_2396	Bacteria|	Proteobacteria	7215267	787637	0.109163	6778	1201	202	1.9136	178	3.16007	56	3.28844	822	0.68443
Burkholderia_thailandensis_E264	Bacteria|	Proteobacteria	6723972	910729	0.135445	5634	1318	377	1.72883	176	2.39745	64	2.31626	750	0.569044
Xanthomonas_oryzae_MAFF_311018	Bacteria|	Proteobacteria	4940217	617524	0.124999	4372	964	302	2.02856	80	1.97532	11	1.69232	576	0.59751
Sodalis_glossinidius_morsitans	Bacteria|	Proteobacteria	4171146	451389	0.108217	2432	432	92	1.8767	55	2.52855	82	2.03693	244	0.564815
Erythrobacter_litoralis_HTCC2594	Bacteria|	Proteobacteria	3052398	306263	0.100335	3011	526	77	1.93795	48	2.88191	22	3.37331	392	0.745247
Syntrophus_aciditrophicus_SB	Bacteria|	Proteobacteria	3179300	360301	0.113327	3168	606	46	1.39967	56	2.68557	15	2.7575	493	0.813531
Anaeromyxobacter_dehalogenans_2CP-C	Bacteria|	Proteobacteria	5013479	548400	0.109385	4346	798	413	1.83017	86	2.23356	0	-	303	0.379699
Rhizobium_etli_CFN_42	Bacteria|	Proteobacteria	4381608	739597	0.168796	4035	1190	307	1.91853	80	1.91107	0	-	807	0.678151
Rhodopseudomonas_palustris_HaA2	Bacteria|	Proteobacteria	5331656	717597	0.134592	4683	1102	314	1.98046	47	1.41378	11	2.27024	736	0.667877
Novosphingobium_aromaticivorans_DSM_12444	Bacteria|	Proteobacteria	3561584	374319	0.105099	3324	629	125	1.7568	43	2.22358	26	3.25508	439	0.697933
Anaplasma_phagocytophilum_HZ	Bacteria|	Proteobacteria	1471282	145128	0.0986405	1264	192	31	1.83785	4	2.02756	0	-	157	0.817708
Neorickettsia_sennetsu_Miyayama	Bacteria|	Proteobacteria	859006	104085	0.121169	932	179	39	2.21975	4	2.53936	0	0	137	0.765363
Ehrlichia_chaffeensis_Arkansas	Bacteria|	Proteobacteria	1176248	245192	0.208453	1105	366	74	2.27562	5	1.99886	0	-	287	0.784153
Jannaschia_CCS1	Bacteria|	Proteobacteria	4317977	519442	0.120298	4212	893	157	1.87514	50	1.87223	0	0	690	0.772676
Francisella_tularensis_holarctica	Bacteria|	Proteobacteria	1895994	250212	0.131969	1754	403	0	-	0	-	0	-	403	1
Rhodoferax_ferrireducens_T118	Bacteria|	Proteobacteria	4712337	473407	0.100461	4170	754	108	1.94051	86	2.81596	0	-	570	0.755968
Saccharophagus_degradans_2-40	Bacteria|	Proteobacteria	5057531	650554	0.128631	4008	941	137	2.03257	62	2.29524	0	-	756	0.803401
Rhodopseudomonas_palustris_BisB18	Bacteria|	Proteobacteria	5513844	597502	0.108364	4886	935	196	1.78551	88	2.06636	0	-	655	0.700535
Rickettsia_bellii_RML369-C	Bacteria|	Proteobacteria	1522076	212176	0.139399	1429	323	58	1.9626	5	1.08692	0	-	260	0.804954
Escherichia_coli_UTI89	Bacteria|	Proteobacteria	5065741	512446	0.101159	5044	847	170	1.9428	67	2.34866	65	2.04634	564	0.66588
Methylobacillus_flagellatus_KT	Bacteria|	Proteobacteria	2971517	355298	0.119568	2753	564	90	1.88178	76	2.76357	8	2.0275	401	0.710993
Polaromonas_JS666	Bacteria|	Proteobacteria	5200264	695581	0.133759	4817	1085	183	1.76079	85	1.53867	2	0.404116	821	0.756682
Burkholderia_xenovorans_LB400	Bacteria|	Proteobacteria	9731138	1298070	0.133393	8702	1996	403	1.82106	207	1.89475	1042	1.7673	713	0.357214
Shewanella_denitrificans_OS217	Bacteria|	Proteobacteria	4545906	579479	0.127473	3754	845	120	2.09661	43	2.08227	3	2.35344	685	0.810651
Rhodopseudomonas_palustris_BisB5	Bacteria|	Proteobacteria	4892717	805628	0.164659	4397	1239	260	1.84465	62	1.46512	0	-	922	0.744149
Chromohalobacter_salexigens_DSM_3043	Bacteria|	Proteobacteria	3696649	451385	0.122107	3298	726	154	2.05072	49	1.85782	13	3.43434	521	0.717631
Nitrobacter_hamburgensis_X14	Bacteria|	Proteobacteria	4406967	494411	0.112188	3804	749	128	1.8984	76	2.18526	17	1.29513	535	0.714286
Psychrobacter_cryohalolentis_K5	Bacteria|	Proteobacteria	3059876	349296	0.114154	2467	499	64	2.12367	17	1.55127	0	-	422	0.845691
Ralstonia_metallidurans_CH34	Bacteria|	Proteobacteria	6508173	762643	0.117182	5914	1203	226	1.90012	115	2.3936	0	-	870	0.723192
Baumannia_cicadellinicola_Homalodisca_coagulata	Bacteria|	Proteobacteria	686194	90073	0.131265	595	140	29	1.71262	2	2.17663	0	-	110	0.785714
Lawsonia_intracellularis_PHE_MN1-00	Bacteria|	Proteobacteria	1457619	151130	0.103683	1180	226	34	2.17168	6	2.31475	0	-	187	0.827434
Pseudomonas_entomophila_L48	Bacteria|	Proteobacteria	5888780	610526	0.103676	5134	941	216	1.93266	92	2.06367	8	1.08681	632	0.671626
Silicibacter_TM1040	Bacteria|	Proteobacteria	3200938	477393	0.149142	3030	787	133	1.61553	23	1.35277	51	1.48677	593	0.753494
Sphingopyxis_alaskensis_RB2256	Bacteria|	Proteobacteria	3345170	421348	0.125957	3165	708	116	1.94293	70	2.12116	0	-	523	0.738701
Burkholderia_cenocepacia_AU_1054	Bacteria|	Proteobacteria	7279116	879726	0.120856	6477	1338	251	1.78885	147	1.97455	3	2.25663	959	0.716741
Helicobacter_pylori_HPAG1	Bacteria|	Proteobacteria	1596366	220178	0.137925	1536	353	61	2.22247	12	1.58189	0	-	281	0.796034
Myxococcus_xanthus_DK_1622	Bacteria|	Proteobacteria	9139763	985761	0.107854	7331	1477	315	2.04525	178	2.91586	30	2.89743	977	0.661476
Yersinia_pestis_Nepal516	Bacteria|	Proteobacteria	4534590	573484	0.126469	3981	871	124	1.79904	55	2.12141	36	3.12808	670	0.769231
Yersinia_pestis_Antiqua	Bacteria|	Proteobacteria	4702289	741604	0.157711	4167	1130	156	1.78547	74	1.79775	0	-	906	0.80177
Roseobacter_denitrificans_OCh_114	Bacteria|	Proteobacteria	4133097	423378	0.102436	3946	691	66	1.89501	29	2.44055	0	-	599	0.86686
Pseudoalteromonas_atlantica_T6c	Bacteria|	Proteobacteria	5187005	539471	0.104004	4281	802	115	2.11016	22	2.07382	28	2.20672	650	0.810474
Helicobacter_acinonychis_Sheeba	Bacteria|	Proteobacteria	1553927	202167	0.130101	1612	363	55	2.47222	20	1.92159	0	-	290	0.798898
Francisella_tularensis_FSC_198	Bacteria|	Proteobacteria	1892616	221183	0.116866	1605	313	38	1.53376	3	1.6044	0	-	272	0.86901
Escherichia_coli_536	Bacteria|	Proteobacteria	4938920	602498	0.12199	4629	976	209	2.02513	54	1.85213	26	3.6747	699	0.716189
Mesorhizobium_BNC1	Bacteria|	Proteobacteria	4412446	632515	0.143348	4064	1008	265	2.1347	24	1.41885	60	2.41943	681	0.675595
Shigella_flexneri_5_8401	Bacteria|	Proteobacteria	4574284	535458	0.117058	4116	789	172	2.11418	59	2.41159	64	2.3069	510	0.646388
Alcanivorax_borkumensis_SK2	Bacteria|	Proteobacteria	3120143	311269	0.0997611	2755	480	94	1.86955	37	2.7072	0	-	353	0.735417
Haemophilus_somnus_129PT	Bacteria|	Proteobacteria	2007700	207181	0.103193	1792	328	41	1.76584	23	3.59489	18	4.25439	252	0.768293
Ralstonia_eutropha_H16	Bacteria|	Proteobacteria	6964522	760636	0.109216	6206	1143	285	1.65368	147	2.59838	0	-	724	0.633421
Shewanella_MR-4	Bacteria|	Proteobacteria	4706287	511448	0.108673	3924	722	89	1.92246	41	2.28653	0	-	598	0.828255
Shewanella_MR-7	Bacteria|	Proteobacteria	4792610	707602	0.147644	4006	1064	119	1.81121	52	1.87339	9	1.69326	889	0.835526
Alkalilimnicola_ehrlichei_MLHE-1	Bacteria|	Proteobacteria	3275944	459376	0.140227	2865	732	190	2.02533	68	2.27666	0	-	483	0.659836
Granulobacter_bethesdensis_CGDNIH1	Bacteria|	Proteobacteria	2708355	314264	0.116035	2437	478	113	1.97936	30	2.17263	9	1.33729	332	0.694561
Nitrosomonas_eutropha_C71	Bacteria|	Proteobacteria	2661057	283235	0.106437	2444	451	114	2.03623	49	3.02872	10	3.23973	285	0.631929
Shewanella_frigidimarina_NCIMB_400	Bacteria|	Proteobacteria	4845257	642530	0.13261	4029	925	128	1.81435	32	2.15454	0	-	769	0.831351
Maricaulis_maris_MCS10	Bacteria|	Proteobacteria	3368780	379314	0.112597	3063	558	92	1.79972	33	1.65583	0	-	437	0.783154
Hyphomonas_neptunium_ATCC_15444	Bacteria|	Proteobacteria	3705021	541438	0.146136	3505	856	137	2.13549	83	1.99987	6	2.28098	635	0.741822
Francisella_tularensis_holarctica_OSU18	Bacteria|	Proteobacteria	1895727	257211	0.135679	1555	366	67	2.25485	6	2.01009	0	-	294	0.803279
Rhizobium_leguminosarum_bv_viciae_3841	Bacteria|	Proteobacteria	5927163	740631	0.124955	5480	1186	302	1.80768	83	2.16364	8	2.13409	801	0.675379
Burkholderia_cepacia_AMMD	Bacteria|	Proteobacteria	7484986	913738	0.122076	6572	1362	146	1.40869	158	2.00974	11	1.83893	1067	0.783407
Rhodopseudomonas_palustris_BisA53	Bacteria|	Proteobacteria	5505494	670547	0.121796	4878	986	90	1.82005	97	1.84783	0	-	806	0.817444
Pseudomonas_aeruginosa_UCBPP-PA14	Bacteria|	Proteobacteria	6537648	1059825	0.162111	5892	1648	203	1.7637	114	1.58383	19	3.34867	1326	0.804612
Candidatus_Carsonella_ruddii_PV	Bacteria|	Proteobacteria	159662	15009	0.0940048	182	25	6	0.925022	0	0	0	-	19	0.76
Buchnera_aphidicola_Cc_Cinara_cedri	Bacteria|	Proteobacteria	416380	44035	0.105757	357	65	33	2.41889	1	1.89113	0	-	32	0.492308
Burkholderia_cenocepacia_HI2424	Bacteria|	Proteobacteria	7537983	890707	0.118163	6763	1349	222	1.72206	157	1.9831	0	-	996	0.738325
Syntrophobacter_fumaroxidans_MPOB	Bacteria|	Proteobacteria	4990251	896721	0.179695	4064	1266	165	1.76243	68	1.4173	35	1.96742	1007	0.795419
Escherichia_coli_APEC_O1	Bacteria|	Proteobacteria	5082025	585488	0.115208	4457	872	194	2.06869	81	2.42441	131	2.81455	507	0.581422
Aeromonas_hydrophila_ATCC_7966	Bacteria|	Proteobacteria	4744448	657531	0.13859	4122	976	160	1.98025	67	1.46055	5	0.839017	755	0.773566
Magnetococcus_MC-1	Bacteria|	Proteobacteria	4719581	481397	0.102	3716	667	100	1.71697	105	3.23715	110	3.09894	383	0.574213
Shewanella_ANA-3	Bacteria|	Proteobacteria	4972204	583500	0.117352	4111	810	107	1.97356	65	2.46172	8	2.84045	644	0.795062
Campylobacter_fetus_82-40	Bacteria|	Proteobacteria	1773615	186164	0.104963	1719	325	40	2.07112	8	2.17764	0	-	278	0.855385
Francisella_tularensis_novicida_U112	Bacteria|	Proteobacteria	1910031	389304	0.203821	1719	583	81	1.7507	6	0.981254	0	-	497	0.852487
Pelobacter_propionicus_DSM_2379	Bacteria|	Proteobacteria	4008000	436364	0.108873	3576	625	183	1.89927	111	2.19255	0	-	345	0.552
Candidatus_Ruthia_magnifica_Cm_Calyptogena_magnifica_	Bacteria|	Proteobacteria	1160782	112096	0.0965694	976	165	40	2.42228	1	0.575292	0	-	124	0.751515
Paracoccus_denitrificans_PD1222	Bacteria|	Proteobacteria	4582379	510407	0.111385	4461	865	89	1.84961	131	2.59626	85	3.01629	586	0.677457
Shewanella_amazonensis_SB2B	Bacteria|	Proteobacteria	4306142	482416	0.11203	3645	690	177	2.47252	38	1.82363	2	1.9836	483	0.7
Azoarcus_BH72	Bacteria|	Proteobacteria	4376040	499409	0.114123	3989	819	104	1.89853	67	2.09673	19	1.75249	646	0.788767
Psychromonas_ingrahamii_37	Bacteria|	Proteobacteria	4559598	507445	0.111292	3545	700	92	1.88734	37	2.68113	9	5.39124	566	0.808571
Marinobacter_aquaeolei_VT8	Bacteria|	Proteobacteria	4326849	447376	0.103395	3858	707	72	1.69843	108	3.22387	706	1.77585	1	0.00141443
Shewanella_W3-18-1	Bacteria|	Proteobacteria	4708380	502430	0.10671	4044	738	101	2.07564	46	2.66096	16	1.54577	584	0.791328
Desulfovibrio_vulgaris_DP4	Bacteria|	Proteobacteria	3462887	352284	0.101731	2941	524	128	1.97522	34	1.9776	40	2.7496	335	0.639313
Acidovorax_avenae_citrulli_AAC00-1	Bacteria|	Proteobacteria	5352772	722568	0.134989	4709	1122	417	1.80968	124	1.93795	32	1.13424	573	0.510695
Neisseria_meningitidis_FAM18	Bacteria|	Proteobacteria	2194961	293253	0.133603	1917	440	173	2.54898	77	1.98736	3	1.24748	200	0.454545
Polaromonas_naphthalenivorans_CJ2	Bacteria|	Proteobacteria	4410291	440371	0.0998508	4084	684	99	2.04008	116	2.67681	17	1.39553	467	0.682749
Acidovorax_JS42	Bacteria|	Proteobacteria	4448856	638506	0.143521	4007	995	101	1.71641	127	2.23456	0	-	784	0.78794
Bartonella_bacilliformis_KC583	Bacteria|	Proteobacteria	1445021	177150	0.122593	1283	283	74	2.0324	10	3.02113	13	2.41004	194	0.685512
Burkholderia_mallei_SAVP1	Bacteria|	Proteobacteria	5232401	760599	0.145363	5189	1251	465	1.89957	113	1.95317	0	-	679	0.542766
Verminephrobacter_eiseniae_EF01-2	Bacteria|	Proteobacteria	5566749	565452	0.101577	4908	867	228	1.64924	122	2.52855	13	1.85481	514	0.592849
Campylobacter_jejuni_81-176	Bacteria|	Proteobacteria	1616554	226178	0.139914	1653	385	45	1.5766	6	2.04208	0	-	334	0.867532
Halorhodospira_halophila_SL1	Bacteria|	Proteobacteria	2678452	282224	0.105368	2407	441	39	1.4985	35	2.12928	0	-	369	0.836735
Yersinia_enterocolitica_8081	Bacteria|	Proteobacteria	4615899	502437	0.108849	3979	794	169	2.11239	40	1.82826	25	2.70206	580	0.730479
Methylibium_petroleiphilum_PM1	Bacteria|	Proteobacteria	4044195	641495	0.158621	3819	1038	130	1.9701	107	2.10144	0	-	807	0.777457
Burkholderia_mallei_NCTC_10229	Bacteria|	Proteobacteria	5742303	620506	0.108059	5510	962	288	1.6452	120	2.57062	0	-	559	0.581081
Rhodobacter_sphaeroides_ATCC_17029	Bacteria|	Proteobacteria	4366774	486379	0.111382	4025	765	81	1.66034	36	1.78571	59	3.07971	608	0.794771
Shewanella_baltica_OS155	Bacteria|	Proteobacteria	5127376	688583	0.134295	4307	999	185	2.13245	57	2.37116	96	2.49945	691	0.691692
Actinobacillus_pleuropneumoniae_L20	Bacteria|	Proteobacteria	2274482	307262	0.135091	2012	471	63	2.05442	23	2.21111	0	-	388	0.823779
Burkholderia_pseudomallei_668	Bacteria|	Proteobacteria	7040403	824660	0.117132	7230	1359	303	1.73612	144	2.16821	21	2.89168	909	0.668874
Burkholderia_pseudomallei_1106a	Bacteria|	Proteobacteria	7089249	946760	0.133549	7183	1522	327	1.83137	155	2.1064	25	2.67425	1044	0.68594
Burkholderia_mallei_NCTC_10247	Bacteria|	Proteobacteria	5848380	709580	0.121329	5852	1170	435	1.77226	102	1.97344	0	-	639	0.546154
Acinetobacter_baumannii_ATCC_17978	Bacteria|	Proteobacteria	3976747	427361	0.107465	3352	572	118	1.93656	19	2.15612	28	2.26565	414	0.723776
Shewanella_loihica_PV-4	Bacteria|	Proteobacteria	4602594	638526	0.138732	3859	873	117	1.83737	64	1.4507	0	-	696	0.797251
Herminiimonas_arsenicoxydans	Bacteria|	Proteobacteria	3424307	509430	0.148769	3325	799	167	1.85239	88	1.97833	65	1.70008	513	0.642053
Burkholderia_vietnamiensis_G4	Bacteria|	Proteobacteria	7305580	804660	0.110143	6484	1206	610	1.56183	181	2.2177	111	2.46401	372	0.308458
Francisella_tularensis_WY96-3418	Bacteria|	Proteobacteria	1898476	228189	0.120196	1634	337	63	2.31922	3	1.38663	0	-	272	0.807122
Aeromonas_salmonicida_A449	Bacteria|	Proteobacteria	4702402	892708	0.189841	4086	1281	242	2.01065	100	1.32019	47	2.45125	904	0.705699
Polynucleobacter_QLW-P1DMWA-1	Bacteria|	Proteobacteria	2159490	349292	0.161747	2077	589	63	1.87258	11	1.28316	0	-	519	0.881154
Yersinia_pestis_Pestoides_F	Bacteria|	Proteobacteria	4517345	526446	0.116539	3850	781	124	2.09042	69	3.00547	15	1.49666	585	0.74904
Rhodobacter_sphaeroides_ATCC_17025	Bacteria|	Proteobacteria	3217726	663489	0.206198	3111	1060	292	1.96682	46	1.21243	45	1.04922	690	0.650943
Pseudomonas_stutzeri_A1501	Bacteria|	Proteobacteria	4567418	596483	0.130595	4128	939	112	1.91005	93	1.98917	26	2.65451	728	0.775293
Enterobacter_638	Bacteria|	Proteobacteria	4518712	509429	0.112738	4115	795	178	1.99103	46	1.84628	57	2.25714	540	0.679245
Shewanella_putrefaciens_CN-32	Bacteria|	Proteobacteria	4659220	664548	0.142631	3972	976	135	2.11272	42	2.0308	25	3.07505	787	0.806352
Pseudomonas_mendocina_ymp	Bacteria|	Proteobacteria	5072807	527448	0.103976	4594	832	114	2.0532	77	1.90375	5	0.981392	652	0.783654
Bradyrhizobium_ORS278	Bacteria|	Proteobacteria	7456587	1002832	0.134489	6717	1543	496	1.92888	94	1.77396	0	0	956	0.619572
Dichelobacter_nodosus_VCS1703A	Bacteria|	Proteobacteria	1389350	158122	0.11381	1280	254	46	2.22078	24	2.63597	17	3.31937	176	0.692913
Vibrio_cholerae_O395	Bacteria|	Proteobacteria	4132319	484405	0.117224	3875	771	153	2.06193	57	2.84357	70	2.61908	515	0.667964
Candidatus_Vesicomyosocius_okutanii_HA	Bacteria|	Proteobacteria	1022154	119099	0.116518	937	184	45	2.28525	4	2.8608	0	-	136	0.73913
Acidiphilium_cryptum_JF-5	Bacteria|	Proteobacteria	3389227	374306	0.11044	3063	589	137	1.47502	86	2.07102	0	-	376	0.63837
Bradyrhizobium_BTAi1	Bacteria|	Proteobacteria	8264687	1350087	0.163356	7394	2093	632	1.83968	136	1.67176	30	1.8183	1319	0.630196
Orientia_tsutsugamushi_Boryong	Bacteria|	Proteobacteria	2127051	346272	0.162794	1182	322	75	1.90373	16	1.63806	0	-	232	0.720497
Legionella_pneumophila_Corby	Bacteria|	Proteobacteria	3576470	365310	0.102143	3206	601	78	2.56254	14	2.5861	0	-	512	0.851913
Brucella_ovis	Bacteria|	Proteobacteria	3275590	420356	0.12833	2890	627	164	2.14063	19	1.16579	0	-	446	0.711324
Sphingomonas_wittichii_RW1	Bacteria|	Proteobacteria	5382261	910729	0.169209	4850	1414	426	1.79188	123	1.96995	2	1.07452	879	0.621641
Pseudomonas_putida_F1	Bacteria|	Proteobacteria	5959964	795662	0.133501	5252	1263	353	2.14973	109	2.00607	19	1.9496	797	0.631037
Psychrobacter_PRwf-1	Bacteria|	Proteobacteria	2978976	335278	0.112548	2370	456	52	2.1097	38	3.04174	36	4.10081	349	0.765351
Haemophilus_influenzae_PittEE	Bacteria|	Proteobacteria	1813033	179159	0.0988173	1619	272	41	1.99475	17	3.30836	6	2.42872	210	0.772059
Haemophilus_influenzae_PittGG	Bacteria|	Proteobacteria	1887192	205183	0.108724	1667	307	38	1.67229	13	2.49102	31	2.90945	229	0.745928
Sinorhizobium_medicae_WSM419	Bacteria|	Proteobacteria	3781904	425380	0.112478	3529	732	157	2.19126	26	2.24424	19	1.3301	534	0.729508
Klebsiella_pneumoniae_MGH_78578	Bacteria|	Proteobacteria	5315120	876736	0.164951	4776	1327	239	1.75201	80	1.42645	31	1.78985	1009	0.760362
Marinomonas_MWYL1	Bacteria|	Proteobacteria	5100344	614535	0.120489	4439	956	197	1.93263	37	1.91926	19	3.21818	714	0.746862
Actinobacillus_succinogenes_130Z	Bacteria|	Proteobacteria	2319663	284233	0.122532	2079	448	58	1.83467	44	2.39393	0	-	352	0.785714
Pseudomonas_aeruginosa_PA7	Bacteria|	Proteobacteria	6588339	686557	0.104208	6286	1118	229	1.96559	120	2.4243	40	2.1444	751	0.671735
Janthinobacterium_Marseille	Bacteria|	Proteobacteria	4110251	487400	0.118582	3697	711	152	1.53144	131	2.83991	0	-	441	0.620253
Nitratiruptor_SB155-2	Bacteria|	Proteobacteria	1877931	204178	0.108725	1843	364	62	2.76819	17	2.7921	13	3.32133	277	0.760989
Sulfurovum_NBC37-1	Bacteria|	Proteobacteria	2562277	339281	0.132414	2438	527	110	2.27597	44	1.67824	0	-	380	0.721063
Shewanella_baltica_OS185	Bacteria|	Proteobacteria	5229686	534458	0.102197	4323	771	158	2.27358	51	2.37636	0	-	565	0.732815
Ochrobactrum_anthropi_ATCC_49188	Bacteria|	Proteobacteria	4783208	570470	0.119265	4424	919	176	1.84694	25	1.21166	49	2.40263	678	0.737758
Anaeromyxobacter_Fw109-5	Bacteria|	Proteobacteria	5277990	1018738	0.193016	4466	1441	550	1.77983	120	2.13646	0	-	779	0.540597
Campylobacter_jejuni_doylei_269_97	Bacteria|	Proteobacteria	1845106	344259	0.18658	1731	533	68	1.57773	9	1.5074	0	-	457	0.857411
Yersinia_pseudotuberculosis_IP_31758	Bacteria|	Proteobacteria	4723306	549460	0.11633	4124	786	113	1.69525	55	2.95497	19	1.68381	610	0.776081
Campylobacter_hominis_ATCC_BAA-381	Bacteria|	Proteobacteria	1711273	236192	0.138021	1682	370	43	1.63972	17	2.16087	24	4.57596	293	0.791892
Campylobacter_curvus_525_92	Bacteria|	Proteobacteria	1971264	219189	0.111192	1931	357	42	1.66399	38	2.84792	1	0.374727	280	0.784314
Parvibaculum_lavamentivorans_DS-1	Bacteria|	Proteobacteria	3914745	434370	0.110957	3636	735	80	1.75425	66	2.11681	4	3.60499	588	0.8
Xanthobacter_autotrophicus_Py2	Bacteria|	Proteobacteria	5308934	786617	0.148169	4746	1227	421	1.81441	147	2.14279	38	1.6029	650	0.529747
Francisella_tularensis_holarctica_FTA	Bacteria|	Proteobacteria	1890909	335258	0.1773	2079	575	83	1.82153	3	0.846024	0	-	490	0.852174
Enterobacter_sakazakii_ATCC_BAA-894	Bacteria|	Proteobacteria	4368373	569466	0.130361	4269	944	158	1.85324	130	2.47452	66	2.63691	632	0.669492
Vibrio_harveyi_ATCC_BAA-1116	Bacteria|	Proteobacteria	5969369	752654	0.126086	5935	1214	231	1.92851	53	2.57882	31	2.01528	903	0.743822
Citrobacter_koseri_ATCC_BAA-895	Bacteria|	Proteobacteria	4720462	503440	0.106651	4998	892	195	2.24896	56	2.15196	4	0.54356	647	0.725336
Escherichia_coli_HS	Bacteria|	Proteobacteria	4643538	479403	0.103241	4384	754	173	2.24925	44	2.09945	45	3.43208	507	0.672414
Escherichia_coli_E24377A	Bacteria|	Proteobacteria	4979619	504428	0.101299	4755	810	166	2.03063	60	2.78079	54	3.09929	552	0.681481
Campylobacter_concisus_13826	Bacteria|	Proteobacteria	2052007	265220	0.129249	1929	378	44	1.71933	33	1.82372	0	-	308	0.814815
Shewanella_sediminis_HAW-EB3	Bacteria|	Proteobacteria	5517674	948779	0.171953	4497	1352	199	1.8972	39	1.77193	0	-	1122	0.829882
Serratia_proteamaculans_568	Bacteria|	Proteobacteria	5448853	706596	0.129678	4891	1145	233	1.89732	67	1.6613	7	1.03807	855	0.746725
Campylobacter_jejuni_81116	Bacteria|	Proteobacteria	1628115	381284	0.234187	1626	618	80	1.81706	7	1.75827	0	-	533	0.86246
Arcobacter_butzleri_RM4018	Bacteria|	Proteobacteria	2341251	240178	0.102585	2259	365	87	2.0049	6	1.77236	6	1.00841	267	0.731507
Rickettsia_canadensis_McKiel	Bacteria|	Proteobacteria	1159772	153129	0.132034	1093	226	42	2.10663	1	1.89346	0	-	183	0.809735
Rickettsia_akari_Hartford	Bacteria|	Proteobacteria	1231060	174149	0.141463	1259	302	33	1.58692	2	1.4138	0	-	267	0.884106
Rickettsia_rickettsii_Sheila_Smith	Bacteria|	Proteobacteria	1257710	126107	0.100267	1345	217	35	2.34273	7	4.65423	0	-	175	0.806452
Rickettsia_bellii_OSU_85-389	Bacteria|	Proteobacteria	1528980	271216	0.177384	1476	419	76	2.29118	6	1.61071	0	-	337	0.804296
Rickettsia_massiliae_MTU5	Bacteria|	Proteobacteria	1360898	204164	0.150022	968	251	33	1.48627	8	3.1368	5	1.9605	208	0.828685
Shewanella_pealeana_ATCC_700345	Bacteria|	Proteobacteria	5174581	825676	0.159564	4241	1167	245	1.9241	29	1.73091	5	1.56677	893	0.76521
Azorhizobium_caulinodans_ORS_571	Bacteria|	Proteobacteria	5369772	539442	0.100459	4717	795	249	1.81717	41	2.04063	46	3.78428	481	0.605031
Candidatus_Desulfococcus_oleovorans_Hxd3	Bacteria|	Proteobacteria	3944167	404331	0.102514	3265	541	219	1.67948	126	3.08046	0	-	201	0.371534
Dinoroseobacter_shibae_DFL_12	Bacteria|	Proteobacteria	3789584	379323	0.100096	3577	636	96	2.18967	69	2.88425	3	1.76301	479	0.753145
Treponema_pallidum	Bacteria|	Spirochaetes	1138011	196162	0.172373	1036	321	69	1.9245	19	2.29638	0	-	233	0.725857
Borrelia_burgdorferi	Bacteria|	Spirochaetes	910724	95080	0.1044	851	165	60	2.04523	5	2.08228	2	2.12856	100	0.606061
Treponema_denticola_ATCC_35405	Bacteria|	Spirochaetes	2843201	340279	0.119682	2767	549	117	2.06679	41	2.928	17	4.30435	383	0.697632
Leptospira_interrogans_serovar_Lai	Bacteria|	Spirochaetes	4691184	516458	0.110091	4727	813	117	2.26118	23	2.42928	2	1.81668	675	0.830258
Leptospira_interrogans_serovar_Copenhageni	Bacteria|	Spirochaetes	4627366	573502	0.123937	3658	782	103	1.9105	30	2.49545	0	-	652	0.83376
Borrelia_garinii_PBi	Bacteria|	Spirochaetes	904246	101080	0.111784	832	165	53	1.98381	9	2.11875	0	0	104	0.630303
Borrelia_afzelii_PKo	Bacteria|	Spirochaetes	905394	97085	0.10723	855	171	55	2.1195	6	2.1521	4	4.14479	108	0.631579
Leptospira_borgpetersenii_serovar_Hardjo-bovis_L550	Bacteria|	Spirochaetes	3931782	401359	0.102081	2945	517	76	1.98536	26	2.70958	0	-	419	0.810445
Leptospira_borgpetersenii_serovar_Hardjo-bovis_JB197	Bacteria|	Spirochaetes	3876235	463391	0.119547	2880	606	95	2.2385	23	2.06875	0	-	490	0.808581
Thermotoga_maritima	Bacteria|	Thermotogae	1860725	258223	0.138775	1858	459	61	1.83916	15	1.46065	0	-	384	0.836601
Thermotoga_petrophila_RKU-1	Bacteria|	Thermotogae	1823511	221185	0.121296	1785	374	41	1.6173	25	2.6424	0	-	310	0.828877
Thermosipho_melanesiensis_BI429	Bacteria|	Thermotogae	1915238	409313	0.213714	1879	672	57	1.30741	20	1.99113	0	-	598	0.889881
Fervidobacterium_nodosum_Rt17-B1	Bacteria|	Thermotogae	1948941	216181	0.110922	1750	361	39	1.65848	34	3.00511	0	-	294	0.814404
