# Supplementary material for: Barcodes for genomes and applications
Source: BMC Bioinformatics. 2008 Dec 17;9:546. doi: 10.1186/1471-2105-9-546 (PMC2621371; doi:10.1186/1471-2105-9-546)
Supplement: Additional file 3 — Supplementary Table 2. Gene classifications of all the prokaryotic genomes. [file 1471-2105-9-546-S3.zip]

Archive with 1 entries (1 files):
- STable2.dat
