# Supplementary material for: Barcodes for genomes and applications
Source: BMC Bioinformatics. 2008 Dec 17;9:546. doi: 10.1186/1471-2105-9-546 (PMC2621371; doi:10.1186/1471-2105-9-546)
Supplement: Additional file 3 — Supplementary Table 2. Gene classifications of all the prokaryotic genomes. [file 1471-2105-9-546-S3.zip › STable2.dat]

#OrgName	Protein	HGT	Phage	Highly expressed	Product
Rhodobacter sphaeroides ATCC 17025	A4WNF0	No	No	No	chromosomal replication initiator protein DnaA
Rhodobacter sphaeroides ATCC 17025	A4WNF1	No	No	No	DNA polymerase III, beta subunit
Rhodobacter sphaeroides ATCC 17025	A4WNG2	No	No	No	alpha-2-macroglobulin domain protein
Rhodobacter sphaeroides ATCC 17025	A4WNG2	No	No	No	alpha-2-macroglobulin domain protein
Rhodobacter sphaeroides ATCC 17025	A4WNG3	No	No	No	histidine kinase
Rhodobacter sphaeroides ATCC 17025	A4WNG4	No	No	No	protein of unknown function DUF328
Rhodobacter sphaeroides ATCC 17025	A4WNG8	No	No	No	major facilitator superfamily MFS_1
Rhodobacter sphaeroides ATCC 17025	A4WNG9	No	No	No	peptidase U6, penicillin-insensitive murein endopeptidase
Rhodobacter sphaeroides ATCC 17025	A4WNH2	No	No	No	Class I peptide chain release factor
Rhodobacter sphaeroides ATCC 17025	A4WNH3	No	No	No	nicotinate phosphoribosyltransferase
Rhodobacter sphaeroides ATCC 17025	A4WNH4	No	No	No	Nicotinamidase
Rhodobacter sphaeroides ATCC 17025	A4WNH6	No	No	No	2-keto-3-deoxy-galactonokinase
Rhodobacter sphaeroides ATCC 17025	A4WNH7	No	No	No	alpha amylase, catalytic region
Rhodobacter sphaeroides ATCC 17025	A4WNH8	No	No	No	major facilitator superfamily MFS_1
Rhodobacter sphaeroides ATCC 17025	A4WNH9	No	No	No	major facilitator superfamily MFS_1
Rhodobacter sphaeroides ATCC 17025	A4WNI0	No	No	No	glycosyl transferase, group 1
Rhodobacter sphaeroides ATCC 17025	A4WNI6	No	No	No	Leucyl aminopeptidase
Rhodobacter sphaeroides ATCC 17025	A4WNI7	No	No	No	NLP/P60 protein
Rhodobacter sphaeroides ATCC 17025	A4WNI8	No	No	Yes	protein of unknown function DUF1006
Rhodobacter sphaeroides ATCC 17025	A4WNI9	No	No	No	radical SAM enzyme, Cfr family
Rhodobacter sphaeroides ATCC 17025	A4WNJ0	No	No	Yes	hypothetical protein
Rhodobacter sphaeroides ATCC 17025	A4WNJ1	No	No	No	L-asparaginase II
Rhodobacter sphaeroides ATCC 17025	A4WNJ2	No	No	No	hypothetical protein
Rhodobacter sphaeroides ATCC 17025	A4WNJ3	No	No	No	conserved hypothetical protein 730
Rhodobacter sphaeroides ATCC 17025	A4WNK3	No	No	No	hypothetical protein
Rhodobacter sphaeroides ATCC 17025	A4WNK4	No	No	No	hypothetical protein
Rhodobacter sphaeroides ATCC 17025	A4WNK5	No	No	Yes	hypothetical protein
Rhodobacter sphaeroides ATCC 17025	A4WNK6	No	No	No	hypothetical protein
Rhodobacter sphaeroides ATCC 17025	A4WNK7	No	No	No	Three-deoxy-D-manno-octulosonic-acid transferase domain protein
Rhodobacter sphaeroides ATCC 17025	A4WNL2	No	No	No	A/G-specific adenine glycosylase
Rhodobacter sphaeroides ATCC 17025	A4WNL3	No	No	No	Alkane 1-monooxygenase
Rhodobacter sphaeroides ATCC 17025	A4WNL4	No	No	Yes	DNA methylase N-4/N-6 domain protein
Rhodobacter sphaeroides ATCC 17025	A4WNL5	No	No	No	Ribonuclease H
Rhodobacter sphaeroides ATCC 17025	A4WNL9	No	No	No	ribosomal protein S16
Rhodobacter sphaeroides ATCC 17025	A4WNM0	No	No	No	pyridine nucleotide-disulphide oxidoreductase dimerisation region
Rhodobacter sphaeroides ATCC 17025	A4WNM0	No	No	No	pyridine nucleotide-disulphide oxidoreductase dimerisation region
Rhodobacter sphaeroides ATCC 17025	A4WNM1	No	No	No	integral membrane sensor signal transduction histidine kinase
Rhodobacter sphaeroides ATCC 17025	A4WNM2	No	No	Yes	dihydrolipoamide dehydrogenase
Rhodobacter sphaeroides ATCC 17025	A4WNM3	No	No	No	2-oxoglutarate dehydrogenase, E2 subunit, dihydrolipoamide succinyltransferase
Rhodobacter sphaeroides ATCC 17025	A4WNM4	No	No	Yes	2-oxoglutarate dehydrogenase, E1 subunit
Rhodobacter sphaeroides ATCC 17025	A4WNM5	No	No	Yes	succinyl-CoA synthetase, alpha subunit
Rhodobacter sphaeroides ATCC 17025	A4WNM7	No	No	Yes	malate dehydrogenase, NAD-dependent
Rhodobacter sphaeroides ATCC 17025	A4WNM8	No	No	No	protein of unknown function DUF81
Rhodobacter sphaeroides ATCC 17025	A4WNN0	No	No	Yes	NnrU family protein
Rhodobacter sphaeroides ATCC 17025	A4WNN1	No	No	No	Uncharacterized conserved small protein-like protein
Rhodobacter sphaeroides ATCC 17025	A4WNN2	No	No	No	MaoC domain protein dehydratase
Rhodobacter sphaeroides ATCC 17025	A4WNN5	No	No	Yes	succinate dehydrogenase, flavoprotein subunit
Rhodobacter sphaeroides ATCC 17025	A4WNN6	No	No	No	hypothetical protein
Rhodobacter sphaeroides ATCC 17025	A4WNN7	No	No	No	hypothetical protein
Rhodobacter sphaeroides ATCC 17025	A4WNN8	No	No	Yes	succinate dehydrogenase and fumarate reductase iron-sulfur protein
Rhodobacter sphaeroides ATCC 17025	A4WNN9	No	No	No	hypothetical protein
Rhodobacter sphaeroides ATCC 17025	A4WNP0	No	No	No	transcriptional regulator, GntR family
Rhodobacter sphaeroides ATCC 17025	A4WNP9	No	No	No	hypothetical protein
Rhodobacter sphaeroides ATCC 17025	A4WNQ0	No	No	No	hypothetical protein
Rhodobacter sphaeroides ATCC 17025	A4WNR5	No	No	No	penicillin-binding protein, 1A family
Rhodobacter sphaeroides ATCC 17025	A4WNR8	No	No	No	Aromatic-amino-acid transaminase
Rhodobacter sphaeroides ATCC 17025	A4WNR9	No	No	No	Rhodanese domain protein
Rhodobacter sphaeroides ATCC 17025	A4WNT4	No	No	No	peptidase U35, phage prohead HK97
Rhodobacter sphaeroides ATCC 17025	A4WNU4	No	No	No	aminotransferase, class I and II
Rhodobacter sphaeroides ATCC 17025	A4WNU5	No	No	Yes	peptide deformylase
Rhodobacter sphaeroides ATCC 17025	A4WNV1	No	No	No	Ribonuclease H
Rhodobacter sphaeroides ATCC 17025	A4WNV2	No	No	No	protein of unknown function DUF163
Rhodobacter sphaeroides ATCC 17025	A4WNV3	No	No	No	iojap-like protein
Rhodobacter sphaeroides ATCC 17025	A4WNV4	No	No	No	SOUL heme-binding protein
Rhodobacter sphaeroides ATCC 17025	A4WNV5	No	No	Yes	3-isopropylmalate dehydratase, large subunit
Rhodobacter sphaeroides ATCC 17025	A4WNV6	No	No	Yes	3-isopropylmalate dehydratase, small subunit
Rhodobacter sphaeroides ATCC 17025	A4WNV8	No	No	Yes	3-isopropylmalate dehydrogenase
Rhodobacter sphaeroides ATCC 17025	A4WNV9	No	No	No	protein of unknown function DUF6, transmembrane
Rhodobacter sphaeroides ATCC 17025	A4WNX6	No	No	No	chorismate mutase
Rhodobacter sphaeroides ATCC 17025	A4WNX7	No	No	Yes	ribosomal protein S16
Rhodobacter sphaeroides ATCC 17025	A4WNX8	No	No	No	16S rRNA processing protein RimM
Rhodobacter sphaeroides ATCC 17025	A4WNX9	No	No	No	hypothetical protein
Rhodobacter sphaeroides ATCC 17025	A4WNY0	No	No	No	tRNA (guanine-N1)-methyltransferase
Rhodobacter sphaeroides ATCC 17025	A4WNY1	No	No	Yes	ribosomal protein L19
Rhodobacter sphaeroides ATCC 17025	A4WNZ2	No	No	No	methylated-DNA--protein-cysteine methyltransferase
Rhodobacter sphaeroides ATCC 17025	A4WNZ3	No	No	No	endonuclease III
Rhodobacter sphaeroides ATCC 17025	A4WNZ6	No	No	No	DNA polymerase I
Rhodobacter sphaeroides ATCC 17025	A4WP01	No	No	No	hypothetical protein
Rhodobacter sphaeroides ATCC 17025	A4WP02	No	No	No	hypothetical protein
Rhodobacter sphaeroides ATCC 17025	A4WP03	No	No	No	membrane protein-like protein
Rhodobacter sphaeroides ATCC 17025	A4WP04	No	No	No	FAD linked oxidase domain protein
Rhodobacter sphaeroides ATCC 17025	A4WP07	No	No	No	peptidase S1 and S6, chymotrypsin/Hap
Rhodobacter sphaeroides ATCC 17025	A4WP08	No	No	No	heat shock protein Hsp20
Rhodobacter sphaeroides ATCC 17025	A4WP17	No	No	No	protein of unknown function DUF205
Rhodobacter sphaeroides ATCC 17025	A4WP18	No	No	Yes	dihydroorotase, multifunctional complex type
Rhodobacter sphaeroides ATCC 17025	A4WP19	No	No	No	aspartate carbamoyltransferase
Rhodobacter sphaeroides ATCC 17025	A4WP20	Yes	No	No	phage SPO1 DNA polymerase-related protein
Rhodobacter sphaeroides ATCC 17025	A4WP21	No	No	No	Uncharacterized protein predicted to be involved in C-type cytochrome biogenesis-like protein
Rhodobacter sphaeroides ATCC 17025	A4WP22	No	No	No	protein of unknown function DUF179
Rhodobacter sphaeroides ATCC 17025	A4WP26	No	No	No	NADH dehydrogenase (quinone)
Rhodobacter sphaeroides ATCC 17025	A4WP27	No	No	No	NADH-ubiquinone oxidoreductase, chain 4L
Rhodobacter sphaeroides ATCC 17025	A4WP28	No	No	No	NADH dehydrogenase (quinone)
Rhodobacter sphaeroides ATCC 17025	A4WP29	No	No	No	ROK family protein
Rhodobacter sphaeroides ATCC 17025	A4WP30	No	No	No	periplasmic binding protein/LacI transcriptional regulator
Rhodobacter sphaeroides ATCC 17025	A4WP31	No	No	No	Monosaccharide-transporting ATPase
Rhodobacter sphaeroides ATCC 17025	A4WP32	No	No	No	ABC transporter related
Rhodobacter sphaeroides ATCC 17025	A4WP33	No	No	No	Uridine kinase-like protein
Rhodobacter sphaeroides ATCC 17025	A4WP34	No	No	No	protein of unknown function DUF6, transmembrane
Rhodobacter sphaeroides ATCC 17025	A4WP35	No	No	No	adenine deaminase
Rhodobacter sphaeroides ATCC 17025	A4WP44	No	No	Yes	ABC transporter related
Rhodobacter sphaeroides ATCC 17025	A4WP45	No	No	No	periplasmic solute binding protein
Rhodobacter sphaeroides ATCC 17025	A4WP46	No	No	No	Endoribonuclease L-PSP
Rhodobacter sphaeroides ATCC 17025	A4WP47	No	No	No	glycerophosphoryl diester phosphodiesterase
Rhodobacter sphaeroides ATCC 17025	A4WP48	No	No	No	protein of unknown function DUF482
Rhodobacter sphaeroides ATCC 17025	A4WP49	No	No	No	Glutathione S-transferase, N-terminal domain
Rhodobacter sphaeroides ATCC 17025	A4WP50	No	No	No	transcriptional coactivator/pterin dehydratase
Rhodobacter sphaeroides ATCC 17025	A4WP51	No	No	Yes	sulfate adenylyltransferase
Rhodobacter sphaeroides ATCC 17025	A4WP52	No	No	Yes	thioredoxin reductase
Rhodobacter sphaeroides ATCC 17025	A4WP53	No	No	No	putative transcriptional regulator, AsnC family
Rhodobacter sphaeroides ATCC 17025	A4WP54	No	No	No	protein of unknown function DUF152
Rhodobacter sphaeroides ATCC 17025	A4WP55	No	No	No	protein of unknown function DUF185
Rhodobacter sphaeroides ATCC 17025	A4WP69	No	No	Yes	AMP-dependent synthetase and ligase
Rhodobacter sphaeroides ATCC 17025	A4WP70	No	No	Yes	Malate dehydrogenase (oxaloacetate-decarboxylating) (NADP(+)), Phosphate acetyltransferase
Rhodobacter sphaeroides ATCC 17025	A4WP70	No	No	Yes	Malate dehydrogenase (oxaloacetate-decarboxylating) (NADP(+)), Phosphate acetyltransferase
Rhodobacter sphaeroides ATCC 17025	A4WP71	No	No	Yes	cytidine deaminase
Rhodobacter sphaeroides ATCC 17025	A4WP72	No	No	No	pyrimidine-nucleoside phosphorylase
Rhodobacter sphaeroides ATCC 17025	A4WP73	No	No	No	phosphopentomutase
Rhodobacter sphaeroides ATCC 17025	A4WP74	No	No	No	adenosine deaminase
Rhodobacter sphaeroides ATCC 17025	A4WP75	No	No	No	uracil phosphoribosyltransferase
Rhodobacter sphaeroides ATCC 17025	A4WP76	No	No	No	Sporulation domain protein
Rhodobacter sphaeroides ATCC 17025	A4WP77	No	No	No	hypothetical protein
Rhodobacter sphaeroides ATCC 17025	A4WP78	No	No	Yes	AMP-dependent synthetase and ligase
Rhodobacter sphaeroides ATCC 17025	A4WP85	No	No	No	two component, sigma54 specific, transcriptional regulator, Fis family
Rhodobacter sphaeroides ATCC 17025	A4WP86	No	No	Yes	TRAP transporter solute receptor, TAXI family
Rhodobacter sphaeroides ATCC 17025	A4WP89	No	No	No	amidohydrolase domain protein
Rhodobacter sphaeroides ATCC 17025	A4WP90	No	No	No	magnesium transporter
Rhodobacter sphaeroides ATCC 17025	A4WP92	No	No	No	ATPase with chaperone activity-like protein
Rhodobacter sphaeroides ATCC 17025	A4WP93	No	No	No	hypothetical protein
Rhodobacter sphaeroides ATCC 17025	A4WP94	No	No	No	hypothetical protein
Rhodobacter sphaeroides ATCC 17025	A4WP95	No	No	No	Tetratricopeptide TPR_2 repeat protein
Rhodobacter sphaeroides ATCC 17025	A4WP96	No	No	No	type II secretion system protein
Rhodobacter sphaeroides ATCC 17025	A4WP99	No	No	No	ATPase involved in chromosome partitioning-like protein
Rhodobacter sphaeroides ATCC 17025	A4WPA0	No	No	No	OmpA/MotB domain protein
Rhodobacter sphaeroides ATCC 17025	A4WPA2	No	No	No	Lytic transglycosylase, catalytic
Rhodobacter sphaeroides ATCC 17025	A4WPA8	No	No	No	hypothetical protein
Rhodobacter sphaeroides ATCC 17025	A4WPA9	No	No	No	IstB domain protein ATP-binding protein
Rhodobacter sphaeroides ATCC 17025	A4WPB4	No	No	Yes	protein of unknown function DUF81
Rhodobacter sphaeroides ATCC 17025	A4WPB5	No	No	No	replicative DNA helicase
Rhodobacter sphaeroides ATCC 17025	A4WPB6	No	No	No	orotate phosphoribosyltransferase
Rhodobacter sphaeroides ATCC 17025	A4WPB7	No	No	No	dihydroorotase, homodimeric type
Rhodobacter sphaeroides ATCC 17025	A4WPC5	No	No	No	translation initiation factor IF-3
Rhodobacter sphaeroides ATCC 17025	A4WPC6	No	No	No	hypothetical protein
Rhodobacter sphaeroides ATCC 17025	A4WPC7	No	No	Yes	Oxidoreductase FAD-binding domain protein
Rhodobacter sphaeroides ATCC 17025	A4WPD0	No	No	No	nitrite/sulfite reductase, hemoprotein beta-component, ferrodoxin domain protein
Rhodobacter sphaeroides ATCC 17025	A4WPD1	No	No	No	hypothetical protein
Rhodobacter sphaeroides ATCC 17025	A4WPD2	No	No	No	uroporphyrin-III C-methyltransferase
Rhodobacter sphaeroides ATCC 17025	A4WPE0	No	No	Yes	GTP-binding protein YchF
Rhodobacter sphaeroides ATCC 17025	A4WPE1	No	No	No	tryptophan synthase, alpha subunit
Rhodobacter sphaeroides ATCC 17025	A4WPE2	No	No	No	L-lactate dehydrogenase (cytochrome)
Rhodobacter sphaeroides ATCC 17025	A4WPE5	No	No	No	NAD(+) kinase
Rhodobacter sphaeroides ATCC 17025	A4WPE6	No	No	Yes	Glycine hydroxymethyltransferase
Rhodobacter sphaeroides ATCC 17025	A4WPE7	No	No	No	hypothetical protein
Rhodobacter sphaeroides ATCC 17025	A4WPF3	No	No	Yes	carbamoyl-phosphate synthase, large subunit
Rhodobacter sphaeroides ATCC 17025	A4WPF3	No	No	Yes	carbamoyl-phosphate synthase, large subunit
Rhodobacter sphaeroides ATCC 17025	A4WPF8	No	No	No	GCN5-related N-acetyltransferase
Rhodobacter sphaeroides ATCC 17025	A4WPF9	No	No	No	response regulator receiver protein
Rhodobacter sphaeroides ATCC 17025	A4WPH1	No	No	No	protein of unknown function DUF167
Rhodobacter sphaeroides ATCC 17025	A4WPH2	No	No	No	beta-lactamase domain protein
Rhodobacter sphaeroides ATCC 17025	A4WPH3	No	No	No	protein of unknown function DUF1025
Rhodobacter sphaeroides ATCC 17025	A4WPH4	No	No	No	glutamyl-tRNA synthetase
Rhodobacter sphaeroides ATCC 17025	A4WPH5	No	No	Yes	hypothetical protein
Rhodobacter sphaeroides ATCC 17025	A4WPH6	No	No	No	cobyric acid synthase CobQ
Rhodobacter sphaeroides ATCC 17025	A4WPH7	No	No	No	transcriptional regulator, LysR family
Rhodobacter sphaeroides ATCC 17025	A4WPH8	No	No	No	coenzyme PQQ biosynthesis protein A
Rhodobacter sphaeroides ATCC 17025	A4WPH9	No	No	No	coenzyme PQQ biosynthesis protein B
Rhodobacter sphaeroides ATCC 17025	A4WPI9	No	No	No	Ppx/GppA phosphatase
Rhodobacter sphaeroides ATCC 17025	A4WPJ0	No	No	No	Polyphosphate kinase
Rhodobacter sphaeroides ATCC 17025	A4WPJ2	No	No	No	protein of unknown function UPF0118
Rhodobacter sphaeroides ATCC 17025	A4WPJ3	No	No	Yes	prolyl-tRNA synthetase
Rhodobacter sphaeroides ATCC 17025	A4WPJ4	No	No	No	lipoprotein releasing system, transmembrane protein, LolC/E family
Rhodobacter sphaeroides ATCC 17025	A4WPJ8	No	No	No	mannonate dehydratase
Rhodobacter sphaeroides ATCC 17025	A4WPJ9	No	No	Yes	DNA topoisomerase IV, B subunit
Rhodobacter sphaeroides ATCC 17025	A4WPK3	No	No	No	MATE efflux family protein
Rhodobacter sphaeroides ATCC 17025	A4WPK4	No	No	No	aminotransferase, class I and II
Rhodobacter sphaeroides ATCC 17025	A4WPK6	No	No	No	protein of unknown function DUF339
Rhodobacter sphaeroides ATCC 17025	A4WPK7	No	No	No	transcriptional regulator, MarR family
Rhodobacter sphaeroides ATCC 17025	A4WPK8	No	No	No	polysaccharide export protein
Rhodobacter sphaeroides ATCC 17025	A4WPK9	No	No	No	riboflavin synthase, alpha subunit
Rhodobacter sphaeroides ATCC 17025	A4WPL0	No	No	No	hypothetical protein
Rhodobacter sphaeroides ATCC 17025	A4WPL3	No	No	Yes	6,7-dimethyl-8-ribityllumazine synthase
Rhodobacter sphaeroides ATCC 17025	A4WPL4	No	No	No	NusB antitermination factor
Rhodobacter sphaeroides ATCC 17025	A4WPL6	No	No	No	protein of unknown function DUF481
Rhodobacter sphaeroides ATCC 17025	A4WPL7	No	No	No	protein of unknown function DUF1052
Rhodobacter sphaeroides ATCC 17025	A4WPL8	No	No	No	hypothetical protein
Rhodobacter sphaeroides ATCC 17025	A4WPL9	No	No	Yes	GCN5-related N-acetyltransferase
Rhodobacter sphaeroides ATCC 17025	A4WPM1	Yes	No	No	hypothetical protein
Rhodobacter sphaeroides ATCC 17025	A4WPM2	Yes	No	No	hypothetical protein
Rhodobacter sphaeroides ATCC 17025	A4WNW7	No	No	No	transposase IS66
Rhodobacter sphaeroides ATCC 17025	A4WPM7	No	No	No	hypothetical protein
Rhodobacter sphaeroides ATCC 17025	A4WPM8	Yes	No	No	hypothetical protein
Rhodobacter sphaeroides ATCC 17025	A4WPM9	No	No	Yes	hypothetical protein
Rhodobacter sphaeroides ATCC 17025	A4WPN0	No	No	No	hypothetical protein
Rhodobacter sphaeroides ATCC 17025	A4WPN1	No	No	No	hypothetical protein
Rhodobacter sphaeroides ATCC 17025	A4WPN2	No	No	No	hypothetical protein
Rhodobacter sphaeroides ATCC 17025	A4WPN5	No	No	No	hypothetical protein
Rhodobacter sphaeroides ATCC 17025	A4WPN5	No	No	No	hypothetical protein
Rhodobacter sphaeroides ATCC 17025	A4WPN6	No	No	No	hypothetical protein
Rhodobacter sphaeroides ATCC 17025	A4WPN6	No	No	No	hypothetical protein
Rhodobacter sphaeroides ATCC 17025	A4WPQ6	No	No	Yes	aconitate hydratase 1
Rhodobacter sphaeroides ATCC 17025	A4WPQ6	No	No	Yes	aconitate hydratase 1
Rhodobacter sphaeroides ATCC 17025	A4WPQ7	No	No	No	protein of unknown function DUF1223
Rhodobacter sphaeroides ATCC 17025	A4WPQ8	No	No	No	tryptophanyl-tRNA synthetase
Rhodobacter sphaeroides ATCC 17025	A4WPQ9	No	No	No	Rhomboid family protein
Rhodobacter sphaeroides ATCC 17025	A4WPR0	No	No	No	integral membrane protein MviN
Rhodobacter sphaeroides ATCC 17025	A4WPR1	No	No	Yes	metal dependent phosphohydrolase
Rhodobacter sphaeroides ATCC 17025	A4WPR3	No	No	No	Uroporphyrin-III C/tetrapyrrole (Corrin/Porphyrin) methyltransferase
Rhodobacter sphaeroides ATCC 17025	A4WPR4	No	No	No	protein of unknown function UPF0102
Rhodobacter sphaeroides ATCC 17025	A4WPR5	No	No	No	glutathione synthetase
Rhodobacter sphaeroides ATCC 17025	A4WPR6	No	No	No	transposase IS116/IS110/IS902 family protein
Rhodobacter sphaeroides ATCC 17025	A4WPR7	No	No	No	hypothetical protein
Rhodobacter sphaeroides ATCC 17025	A4WPR8	Yes	No	No	Transposase and inactivated derivatives IS30 family-like protein
Rhodobacter sphaeroides ATCC 17025	A4WPR9	No	No	No	hypothetical protein
Rhodobacter sphaeroides ATCC 17025	A4WPS0	No	No	No	transposase, IS4 family protein
Rhodobacter sphaeroides ATCC 17025	A4WPS1	No	No	No	hypothetical protein
Rhodobacter sphaeroides ATCC 17025	A4WPS2	No	No	No	Phosphoglycerate mutase
Rhodobacter sphaeroides ATCC 17025	A4WPS6	No	No	No	phosphopantothenoylcysteine decarboxylase/phosphopantothenate--cysteine ligase
Rhodobacter sphaeroides ATCC 17025	A4WPS7	No	No	No	D-alanyl-D-alanine carboxypeptidase/D-alanyl-D-alanine-endopeptidase
Rhodobacter sphaeroides ATCC 17025	A4WPS9	No	No	No	lysyl-tRNA synthetase
Rhodobacter sphaeroides ATCC 17025	A4WPT0	No	No	No	OsmC family protein
Rhodobacter sphaeroides ATCC 17025	A4WPT1	No	No	No	nicotinate (nicotinamide) nucleotide adenylyltransferase
Rhodobacter sphaeroides ATCC 17025	A4WPT2	No	No	Yes	ABC transporter related
Rhodobacter sphaeroides ATCC 17025	A4WPT3	No	No	No	hypothetical protein
Rhodobacter sphaeroides ATCC 17025	A4WPT8	No	No	No	sulfatase
Rhodobacter sphaeroides ATCC 17025	A4WPT9	No	No	No	Phosphatidylcholine synthase
Rhodobacter sphaeroides ATCC 17025	A4WPU0	No	No	No	protein of unknown function DUF6, transmembrane
Rhodobacter sphaeroides ATCC 17025	A4WPU1	No	No	Yes	isoleucyl-tRNA synthetase
Rhodobacter sphaeroides ATCC 17025	A4WPU5	No	No	No	DNA polymerase III, epsilon subunit
Rhodobacter sphaeroides ATCC 17025	A4WPU8	No	No	No	putative CBS domain and cyclic nucleotide-regulated nucleotidyltransferase
Rhodobacter sphaeroides ATCC 17025	A4WPU9	No	No	Yes	Na+/solute symporter
Rhodobacter sphaeroides ATCC 17025	A4WPV1	No	No	No	adenylate kinase
Rhodobacter sphaeroides ATCC 17025	A4WPV2	No	No	Yes	acetate--CoA ligase
Rhodobacter sphaeroides ATCC 17025	A4WPV5	No	No	No	UBA/THIF-type NAD/FAD binding protein
Rhodobacter sphaeroides ATCC 17025	A4WPV6	No	No	No	Peptidyl-dipeptidase Dcp
Rhodobacter sphaeroides ATCC 17025	A4WPV6	No	No	No	Peptidyl-dipeptidase Dcp
Rhodobacter sphaeroides ATCC 17025	A4WPV7	No	No	No	Lipocalin family protein
Rhodobacter sphaeroides ATCC 17025	A4WPV9	No	No	Yes	protein of unknown function DUF1013
Rhodobacter sphaeroides ATCC 17025	A4WPW0	No	No	No	hypothetical protein
Rhodobacter sphaeroides ATCC 17025	A4WPW3	No	No	No	DNA polymerase III, subunits gamma and tau
Rhodobacter sphaeroides ATCC 17025	A4WPW8	No	No	No	extracellular solute-binding protein, family 5
Rhodobacter sphaeroides ATCC 17025	A4WPW9	No	No	No	binding-protein-dependent transport systems inner membrane component
Rhodobacter sphaeroides ATCC 17025	A4WPX0	No	No	Yes	binding-protein-dependent transport systems inner membrane component
Rhodobacter sphaeroides ATCC 17025	A4WPX1	No	No	No	ABC transporter related
Rhodobacter sphaeroides ATCC 17025	A4WPY4	No	No	Yes	Serine-type D-Ala-D-Ala carboxypeptidase
Rhodobacter sphaeroides ATCC 17025	A4WPY5	No	No	No	Haloacid dehalogenase domain protein hydrolase
Rhodobacter sphaeroides ATCC 17025	A4WPY8	No	No	No	short-chain dehydrogenase/reductase SDR
Rhodobacter sphaeroides ATCC 17025	A4WPY9	No	No	No	hypothetical protein
Rhodobacter sphaeroides ATCC 17025	A4WPZ0	No	No	No	Coproporphyrinogen oxidase
Rhodobacter sphaeroides ATCC 17025	A4WPZ4	No	No	No	hypothetical protein
Rhodobacter sphaeroides ATCC 17025	A4WPZ5	No	No	No	Auxin Efflux Carrier
Rhodobacter sphaeroides ATCC 17025	A4WPZ7	No	No	Yes	hydrolase, TatD family
Rhodobacter sphaeroides ATCC 17025	A4WPZ8	No	No	No	DNA polymerase III gamma/tau subunits-like protein
Rhodobacter sphaeroides ATCC 17025	A4WPZ9	No	No	No	hypothetical protein
Rhodobacter sphaeroides ATCC 17025	A4WQ00	No	No	No	4-hydroxybenzoyl-CoA thioesterase
Rhodobacter sphaeroides ATCC 17025	A4WQ01	No	No	Yes	MotA/TolQ/ExbB proton channel
Rhodobacter sphaeroides ATCC 17025	A4WQ08	No	No	Yes	ATP-dependent metalloprotease FtsH
Rhodobacter sphaeroides ATCC 17025	A4WQ09	No	No	No	Trans-aconitate 2-methyltransferase
Rhodobacter sphaeroides ATCC 17025	A4WQ10	No	No	No	hypothetical protein
Rhodobacter sphaeroides ATCC 17025	A4WQ11	No	No	No	Formate--tetrahydrofolate ligase
Rhodobacter sphaeroides ATCC 17025	A4WQ11	No	No	No	Formate--tetrahydrofolate ligase
Rhodobacter sphaeroides ATCC 17025	A4WQ12	No	No	Yes	Chorismate mutase
Rhodobacter sphaeroides ATCC 17025	A4WQ13	No	No	No	Methenyltetrahydrofolate cyclohydrolase
Rhodobacter sphaeroides ATCC 17025	A4WQ14	No	No	No	response regulator receiver protein
Rhodobacter sphaeroides ATCC 17025	A4WQ15	No	No	No	ICC-like phosphoesterase-like protein
Rhodobacter sphaeroides ATCC 17025	A4WQ16	No	No	No	DEAD/H associated domain protein
Rhodobacter sphaeroides ATCC 17025	A4WQ17	No	No	No	metallophosphoesterase
Rhodobacter sphaeroides ATCC 17025	A4WQ18	No	No	No	TrkA-C domain protein
Rhodobacter sphaeroides ATCC 17025	A4WQ20	No	No	No	protein of unknown function DUF6, transmembrane
Rhodobacter sphaeroides ATCC 17025	A4WQ21	No	No	No	UDP-glucose 6-dehydrogenase
Rhodobacter sphaeroides ATCC 17025	A4WQ30	Yes	No	No	binding-protein-dependent transport systems inner membrane component
Rhodobacter sphaeroides ATCC 17025	A4WQ31	No	No	No	signal transduction histidine kinase
Rhodobacter sphaeroides ATCC 17025	A4WQ37	No	No	No	protein tyrosine phosphatase
Rhodobacter sphaeroides ATCC 17025	A4WQ38	No	No	No	protein of unknown function DUF1486
Rhodobacter sphaeroides ATCC 17025	A4WQ39	No	No	No	hypothetical protein
Rhodobacter sphaeroides ATCC 17025	A4WQ40	No	No	No	Nitrilase/cyanide hydratase and apolipoprotein N-acyltransferase
Rhodobacter sphaeroides ATCC 17025	A4WQ41	No	No	No	translation initiation factor IF-1
Rhodobacter sphaeroides ATCC 17025	A4WQ42	No	No	No	maf protein
Rhodobacter sphaeroides ATCC 17025	A4WQ43	No	No	No	Ribonuclease G and E-like protein
Rhodobacter sphaeroides ATCC 17025	A4WQ44	No	No	No	protein of unknown function DUF329
Rhodobacter sphaeroides ATCC 17025	A4WQ45	No	No	No	hypothetical protein
Rhodobacter sphaeroides ATCC 17025	A4WQ46	No	No	No	response regulator receiver protein
Rhodobacter sphaeroides ATCC 17025	A4WQ47	No	No	No	protein of unknown function DUF892
Rhodobacter sphaeroides ATCC 17025	A4WQ48	No	No	No	Catalase
Rhodobacter sphaeroides ATCC 17025	A4WQ49	No	No	No	protein of unknown function DUF378
Rhodobacter sphaeroides ATCC 17025	A4WQ50	No	No	No	alpha/beta hydrolase fold
Rhodobacter sphaeroides ATCC 17025	A4WQ51	No	No	No	Alanine racemase
Rhodobacter sphaeroides ATCC 17025	A4WQ52	No	No	No	phosphoenolpyruvate-protein phosphotransferase
Rhodobacter sphaeroides ATCC 17025	A4WQ53	No	No	No	1-phosphofructokinase
Rhodobacter sphaeroides ATCC 17025	A4WQ54	No	No	No	PTS system, fructose subfamily, IIC subunit
Rhodobacter sphaeroides ATCC 17025	A4WQ56	No	No	No	Cytochrome-c oxidase
Rhodobacter sphaeroides ATCC 17025	A4WQ57	No	No	No	protoheme IX farnesyltransferase
Rhodobacter sphaeroides ATCC 17025	A4WQ64	No	No	No	GCN5-related N-acetyltransferase
Rhodobacter sphaeroides ATCC 17025	A4WQ65	No	No	No	Zn-dependent hydrolase of the beta-lactamase fold-like protein
Rhodobacter sphaeroides ATCC 17025	A4WQ74	No	No	Yes	signal recognition particle-docking protein FtsY
Rhodobacter sphaeroides ATCC 17025	A4WQ82	No	No	No	cation transporter
Rhodobacter sphaeroides ATCC 17025	A4WQ83	No	No	No	Peptidoglycan-binding domain 1 protein
Rhodobacter sphaeroides ATCC 17025	A4WQ84	No	No	No	Glycine--tRNA ligase
Rhodobacter sphaeroides ATCC 17025	A4WQ86	No	No	No	Glycine--tRNA ligase
Rhodobacter sphaeroides ATCC 17025	A4WQA1	No	No	No	General secretory system II, protein E domain protein
Rhodobacter sphaeroides ATCC 17025	A4WQA8	No	No	No	spermidine/putrescine ABC transporter ATPase subunit
Rhodobacter sphaeroides ATCC 17025	A4WQA9	No	No	Yes	Spermidine/putrescine-binding periplasmic protein-like protein
Rhodobacter sphaeroides ATCC 17025	A4WQB0	No	No	No	binding-protein-dependent transport systems inner membrane component
Rhodobacter sphaeroides ATCC 17025	A4WQB1	No	No	Yes	binding-protein-dependent transport systems inner membrane component
Rhodobacter sphaeroides ATCC 17025	A4WQC2	No	No	No	protein of unknown function DUF1127
Rhodobacter sphaeroides ATCC 17025	A4WQC3	No	No	No	Septum formation inhibitor-activating ATPase-like protein
Rhodobacter sphaeroides ATCC 17025	A4WQC4	No	No	No	protein of unknown function UPF0040
Rhodobacter sphaeroides ATCC 17025	A4WQC7	No	No	Yes	Peptidoglycan glycosyltransferase
Rhodobacter sphaeroides ATCC 17025	A4WQC8	No	No	Yes	UDP-N-acetylmuramyl-tripeptide synthetase
Rhodobacter sphaeroides ATCC 17025	A4WQD5	No	No	No	Undecaprenyldiphospho-muramoylpentapeptide beta-N-acetylglucosaminyltransferase
Rhodobacter sphaeroides ATCC 17025	A4WQD6	No	No	Yes	UDP-N-acetylmuramate--alanine ligase
Rhodobacter sphaeroides ATCC 17025	A4WQD7	No	No	No	hypothetical protein
Rhodobacter sphaeroides ATCC 17025	A4WQE0	No	No	No	cell division protein FtsQ
Rhodobacter sphaeroides ATCC 17025	A4WQE1	No	No	No	cell division protein FtsA
Rhodobacter sphaeroides ATCC 17025	A4WQE2	No	No	Yes	cell division protein FtsZ
Rhodobacter sphaeroides ATCC 17025	A4WQE2	No	No	Yes	cell division protein FtsZ
Rhodobacter sphaeroides ATCC 17025	A4WQE3	No	No	No	UDP-3-0-acyl N-acetylglucosamine deacetylase
Rhodobacter sphaeroides ATCC 17025	A4WQF1	No	No	No	homocysteine S-methyltransferase
Rhodobacter sphaeroides ATCC 17025	A4WQF2	No	No	No	protein of unknown function DUF1476
Rhodobacter sphaeroides ATCC 17025	A4WQG4	No	No	Yes	protein of unknown function DUF1321
Rhodobacter sphaeroides ATCC 17025	A4WQG5	No	No	Yes	protein of unknown function DUF1194
Rhodobacter sphaeroides ATCC 17025	A4WQG9	Yes	No	No	hypothetical protein
Rhodobacter sphaeroides ATCC 17025	A4WQH5	No	No	No	transposase IS66
Rhodobacter sphaeroides ATCC 17025	A4WQH6	No	No	No	hypothetical protein
Rhodobacter sphaeroides ATCC 17025	A4WQH7	No	No	No	transposase IS116/IS110/IS902 family protein
Rhodobacter sphaeroides ATCC 17025	A4WQH8	No	No	No	plasmid pRiA4b ORF-3 family protein
Rhodobacter sphaeroides ATCC 17025	A4WQH9	No	No	No	hypothetical protein
Rhodobacter sphaeroides ATCC 17025	A4WQI0	No	No	No	hypothetical protein
Rhodobacter sphaeroides ATCC 17025	A4WQI1	Yes	No	No	hypothetical protein
Rhodobacter sphaeroides ATCC 17025	A4WQI2	No	No	No	Integrase, catalytic region
Rhodobacter sphaeroides ATCC 17025	A4WQI3	No	No	No	transposase IS3/IS911 family protein
Rhodobacter sphaeroides ATCC 17025	A4WQI7	No	No	No	conserved hypothetical protein 374
Rhodobacter sphaeroides ATCC 17025	A4WQI8	No	No	No	hypothetical protein
Rhodobacter sphaeroides ATCC 17025	A4WQJ0	No	No	No	ABC transporter related
Rhodobacter sphaeroides ATCC 17025	A4WQJ1	No	No	No	binding-protein-dependent transport systems inner membrane component
Rhodobacter sphaeroides ATCC 17025	A4WQJ2	No	No	No	binding-protein-dependent transport systems inner membrane component
Rhodobacter sphaeroides ATCC 17025	A4WQJ3	No	No	No	ABC-type nitrate/sulfonate/bicarbonate transport systems periplasmic components-like protein
Rhodobacter sphaeroides ATCC 17025	A4WQJ6	No	No	No	cysteine desulfurase, SufS subfamily
Rhodobacter sphaeroides ATCC 17025	A4WQJ7	No	No	No	hypothetical protein
Rhodobacter sphaeroides ATCC 17025	A4WQJ8	No	No	No	Serine O-acetyltransferase
Rhodobacter sphaeroides ATCC 17025	A4WQJ9	No	No	No	Rhodanese domain protein
Rhodobacter sphaeroides ATCC 17025	A4WQK0	Yes	No	No	protein of unknown function DUF1234
Rhodobacter sphaeroides ATCC 17025	A4WQK2	No	No	No	thiamine pyrophosphate enzyme, central region
Rhodobacter sphaeroides ATCC 17025	A4WQK3	No	No	No	binding-protein-dependent transport systems inner membrane component
Rhodobacter sphaeroides ATCC 17025	A4WQK4	No	No	Yes	ABC transporter related
Rhodobacter sphaeroides ATCC 17025	A4WQK8	No	No	No	ABC transporter related
Rhodobacter sphaeroides ATCC 17025	A4WQK9	No	No	No	molybdopterin oxidoreductase Fe4S4 region
Rhodobacter sphaeroides ATCC 17025	A4WQL4	No	No	No	Nitrogenase
Rhodobacter sphaeroides ATCC 17025	A4WQL5	No	No	No	oxidoreductase/nitrogenase, component 1
Rhodobacter sphaeroides ATCC 17025	A4WQL6	No	No	Yes	Nitrogenase
Rhodobacter sphaeroides ATCC 17025	A4WQL7	No	No	No	Radical SAM domain protein
Rhodobacter sphaeroides ATCC 17025	A4WQM2	No	No	No	Cystathionine gamma-synthase
Rhodobacter sphaeroides ATCC 17025	A4WQM3	No	No	No	OsmC family protein
Rhodobacter sphaeroides ATCC 17025	A4WQM4	No	No	No	acetate--CoA ligase
Rhodobacter sphaeroides ATCC 17025	A4WQM5	No	No	No	lipoprotein, YaeC family
Rhodobacter sphaeroides ATCC 17025	A4WQM6	No	No	No	binding-protein-dependent transport systems inner membrane component
Rhodobacter sphaeroides ATCC 17025	A4WQM7	No	No	No	ABC transporter related
Rhodobacter sphaeroides ATCC 17025	A4WQM8	No	No	No	NLPA lipoprotein
Rhodobacter sphaeroides ATCC 17025	A4WQM9	No	No	No	AMP-dependent synthetase and ligase
Rhodobacter sphaeroides ATCC 17025	A4WQM9	No	No	No	AMP-dependent synthetase and ligase
Rhodobacter sphaeroides ATCC 17025	A4WQN0	Yes	No	No	hypothetical protein
Rhodobacter sphaeroides ATCC 17025	A4WQP1	No	No	No	transposase, IS4 family protein
Rhodobacter sphaeroides ATCC 17025	A4WQP2	No	No	No	IstB domain protein ATP-binding protein
Rhodobacter sphaeroides ATCC 17025	A4WQQ0	No	No	No	AAA ATPase, central domain protein
Rhodobacter sphaeroides ATCC 17025	A4WQQ3	Yes	No	No	hypothetical protein
Rhodobacter sphaeroides ATCC 17025	A4WQQ4	No	No	No	aminotransferase, class V
Rhodobacter sphaeroides ATCC 17025	A4WQQ5	No	No	No	Deoxyribodipyrimidine photo-lyase
Rhodobacter sphaeroides ATCC 17025	A4WQQ6	No	No	No	Cyclopropane-fatty-acyl-phospholipid synthase
Rhodobacter sphaeroides ATCC 17025	A4WQR0	No	No	Yes	MscS Mechanosensitive ion channel
Rhodobacter sphaeroides ATCC 17025	A4WQR1	No	No	No	Threonyl/alanyl tRNA synthetase, SAD
Rhodobacter sphaeroides ATCC 17025	A4X0H0	No	No	No	transposase, IS4 family protein
Rhodobacter sphaeroides ATCC 17025	A4WQS0	No	No	No	hypothetical protein
Rhodobacter sphaeroides ATCC 17025	A4WQS1	No	No	No	phage integrase family protein
Rhodobacter sphaeroides ATCC 17025	A4WQS2	No	No	No	single-stranded-DNA-specific exonuclease RecJ
Rhodobacter sphaeroides ATCC 17025	A4WQS3	No	No	Yes	fructose-1,6-bisphosphatase, class II
Rhodobacter sphaeroides ATCC 17025	A4WQT1	No	No	Yes	RNA polymerase, sigma 70 subunit, RpoD
Rhodobacter sphaeroides ATCC 17025	A4WQT2	No	No	No	hypothetical protein
Rhodobacter sphaeroides ATCC 17025	A4WQT3	No	No	No	ATP-cone domain protein
Rhodobacter sphaeroides ATCC 17025	A4WQU3	No	No	No	polyhydroxyalkanoate depolymerase, intracellular
Rhodobacter sphaeroides ATCC 17025	A4WQU4	No	No	No	poly(R)-hydroxyalkanoic acid synthase, class I
Rhodobacter sphaeroides ATCC 17025	A4WQU5	No	No	No	hypothetical protein
Rhodobacter sphaeroides ATCC 17025	A4WQU6	No	No	No	polyhydroxyalkonate synthesis repressor, PhaR
Rhodobacter sphaeroides ATCC 17025	A4WQU7	No	No	Yes	aminotransferase class-III
Rhodobacter sphaeroides ATCC 17025	A4WQV2	No	No	No	FAD dependent oxidoreductase
Rhodobacter sphaeroides ATCC 17025	A4WQV6	No	No	Yes	binding-protein-dependent transport systems inner membrane component
Rhodobacter sphaeroides ATCC 17025	A4WQV7	No	No	No	binding-protein-dependent transport systems inner membrane component
Rhodobacter sphaeroides ATCC 17025	A4WQV8	No	No	Yes	extracellular solute-binding protein, family 3
Rhodobacter sphaeroides ATCC 17025	A4WQW9	No	No	No	protein of unknown function DUF6, transmembrane
Rhodobacter sphaeroides ATCC 17025	A4WQX0	No	No	No	L-serine dehydratase 1
Rhodobacter sphaeroides ATCC 17025	A4WQX3	No	No	No	glutathione-disulfide reductase
Rhodobacter sphaeroides ATCC 17025	A4WQX4	No	No	Yes	HflK protein
Rhodobacter sphaeroides ATCC 17025	A4WQX6	No	No	No	protease Do
Rhodobacter sphaeroides ATCC 17025	A4WQX7	No	No	No	hypothetical protein
Rhodobacter sphaeroides ATCC 17025	A4WQX8	No	No	Yes	transketolase
Rhodobacter sphaeroides ATCC 17025	A4WQX8	No	No	Yes	transketolase
Rhodobacter sphaeroides ATCC 17025	A4WQX9	No	No	No	hypothetical protein
Rhodobacter sphaeroides ATCC 17025	A4WQY0	No	No	No	protein of unknown function DUF710
Rhodobacter sphaeroides ATCC 17025	A4WQY1	No	No	Yes	glutaredoxin-like protein
Rhodobacter sphaeroides ATCC 17025	A4WQY3	No	No	Yes	phosphoribosylformylglycinamidine synthase II
Rhodobacter sphaeroides ATCC 17025	A4WQY5	No	No	No	pyruvate ferredoxin/flavodoxin oxidoreductase
Rhodobacter sphaeroides ATCC 17025	A4WQZ1	No	No	Yes	arginyl-tRNA synthetase
Rhodobacter sphaeroides ATCC 17025	A4WQZ2	No	No	No	Sporulation domain protein
Rhodobacter sphaeroides ATCC 17025	A4WQZ3	No	No	No	Beta-N-acetylhexosaminidase
Rhodobacter sphaeroides ATCC 17025	A4WQZ4	No	No	No	chromosome segregation and condensation protein ScpA
Rhodobacter sphaeroides ATCC 17025	A4WR02	No	No	No	hypothetical protein
Rhodobacter sphaeroides ATCC 17025	A4WR03	No	No	No	hypothetical protein
Rhodobacter sphaeroides ATCC 17025	A4WNW6	No	No	No	IS66 Orf2 family protein
Rhodobacter sphaeroides ATCC 17025	A4WPM5	Yes	No	No	transposase IS3/IS911 family protein
Rhodobacter sphaeroides ATCC 17025	A4WR10	No	No	No	inner-membrane translocator
Rhodobacter sphaeroides ATCC 17025	A4WR11	No	No	No	inner-membrane translocator
Rhodobacter sphaeroides ATCC 17025	A4WR13	No	No	No	ABC transporter related
Rhodobacter sphaeroides ATCC 17025	A4WR14	No	No	Yes	Extracellular ligand-binding receptor
Rhodobacter sphaeroides ATCC 17025	A4WR18	No	No	Yes	Phosphopyruvate hydratase
Rhodobacter sphaeroides ATCC 17025	A4WR21	No	No	Yes	ribonucleoside-diphosphate reductase, adenosylcobalamin-dependent
Rhodobacter sphaeroides ATCC 17025	A4WR27	No	No	No	hypothetical protein
Rhodobacter sphaeroides ATCC 17025	A4WR28	Yes	No	No	hypothetical protein
Rhodobacter sphaeroides ATCC 17025	A4WR34	No	No	No	ABC transporter related
Rhodobacter sphaeroides ATCC 17025	A4WR35	No	No	Yes	binding-protein-dependent transport systems inner membrane component
Rhodobacter sphaeroides ATCC 17025	A4WR36	No	No	No	binding-protein-dependent transport systems inner membrane component
Rhodobacter sphaeroides ATCC 17025	A4WR37	No	No	Yes	extracellular solute-binding protein, family 1
Rhodobacter sphaeroides ATCC 17025	A4WR38	No	No	No	basic membrane lipoprotein
Rhodobacter sphaeroides ATCC 17025	A4WR40	No	No	No	inner-membrane translocator
Rhodobacter sphaeroides ATCC 17025	A4WR41	No	No	No	inner-membrane translocator
Rhodobacter sphaeroides ATCC 17025	A4WR43	No	No	No	protein of unknown function UPF0118
Rhodobacter sphaeroides ATCC 17025	A4WR47	No	No	No	diguanylate cyclase/phosphodiesterase with PAS/PAC sensor(s)
Rhodobacter sphaeroides ATCC 17025	A4WR48	No	No	No	hypothetical protein
Rhodobacter sphaeroides ATCC 17025	A4WR51	No	No	No	Cellulase
Rhodobacter sphaeroides ATCC 17025	A4WR52	No	No	No	hypothetical protein
Rhodobacter sphaeroides ATCC 17025	A4WR53	No	No	No	diguanylate cyclase
Rhodobacter sphaeroides ATCC 17025	A4WR54	No	No	No	NnrS family protein
Rhodobacter sphaeroides ATCC 17025	A4WR59	No	No	No	ATPase associated with various cellular activities, AAA_5
Rhodobacter sphaeroides ATCC 17025	A4WR60	No	No	No	von Willebrand factor, type A
Rhodobacter sphaeroides ATCC 17025	P95651	No	No	No	oxygen-independent coproporphyrinogen III oxidase
Rhodobacter sphaeroides ATCC 17025	A4WR65	No	No	No	two component transcriptional regulator, LuxR family
Rhodobacter sphaeroides ATCC 17025	A4WR66	No	No	Yes	PUCC protein
Rhodobacter sphaeroides ATCC 17025	A4WR67	No	No	No	antenna complex, alpha/beta subunit
Rhodobacter sphaeroides ATCC 17025	A4WR68	No	No	No	antenna complex, alpha/beta subunit
Rhodobacter sphaeroides ATCC 17025	A4WR70	No	No	No	aminoglycoside phosphotransferase
Rhodobacter sphaeroides ATCC 17025	A4WR71	No	No	No	Urease accessory protein UreD
Rhodobacter sphaeroides ATCC 17025	A4WR72	No	No	No	urease, gamma subunit
Rhodobacter sphaeroides ATCC 17025	A4WR73	No	No	No	urease, beta subunit
Rhodobacter sphaeroides ATCC 17025	A4WR74	No	No	Yes	hypothetical protein
Rhodobacter sphaeroides ATCC 17025	A4WR86	No	No	Yes	hypothetical protein
Rhodobacter sphaeroides ATCC 17025	A4WR91	No	No	Yes	photosynthetic reaction center H subunit
Rhodobacter sphaeroides ATCC 17025	A4WR92	No	No	No	PUCC protein
Rhodobacter sphaeroides ATCC 17025	A4WR95	No	No	Yes	magnesium chelatase, H subunit
Rhodobacter sphaeroides ATCC 17025	A4WRA3	No	No	Yes	bacteriochlorophyll/chlorophyll synthetase
Rhodobacter sphaeroides ATCC 17025	A4WRA4	No	No	No	PUCC protein
Rhodobacter sphaeroides ATCC 17025	A4WRB9	Yes	No	No	hypothetical protein
Rhodobacter sphaeroides ATCC 17025	A4WRC0	No	No	No	hypothetical protein
Rhodobacter sphaeroides ATCC 17025	A4WRC1	No	No	No	protein of unknown function DUF882
Rhodobacter sphaeroides ATCC 17025	A4WRD5	No	No	No	aminotransferase, class I and II
Rhodobacter sphaeroides ATCC 17025	A4WRD6	No	No	No	Xanthine phosphoribosyltransferase
Rhodobacter sphaeroides ATCC 17025	A4WRE0	No	No	No	putative cold-shock DNA-binding domain protein
Rhodobacter sphaeroides ATCC 17025	A4WRE1	No	No	No	protein of unknown function DUF192
Rhodobacter sphaeroides ATCC 17025	A4WRE2	No	No	No	cobalamin 5'-phosphate synthase
Rhodobacter sphaeroides ATCC 17025	A4WRE3	No	No	No	Nicotinate-nucleotide--dimethylbenzimidazole phosphoribosyltransferase
Rhodobacter sphaeroides ATCC 17025	A4WRF3	No	No	Yes	ABC transporter related
Rhodobacter sphaeroides ATCC 17025	A4WRF4	No	No	Yes	protein of unknown function DUF140
Rhodobacter sphaeroides ATCC 17025	A4WRF6	No	No	No	3-oxoacyl-(acyl-carrier-protein) reductase
Rhodobacter sphaeroides ATCC 17025	A4WRF7	No	No	No	acyl carrier protein
Rhodobacter sphaeroides ATCC 17025	A4WRG0	No	No	No	hypothetical protein
Rhodobacter sphaeroides ATCC 17025	A4WRG1	No	No	No	protein of unknown function DUF264
Rhodobacter sphaeroides ATCC 17025	A4WRG2	Yes	No	No	phage portal protein, HK97 family
Rhodobacter sphaeroides ATCC 17025	A4WRG5	No	No	No	phage major capsid protein, HK97 family
Rhodobacter sphaeroides ATCC 17025	A4WRG6	No	No	No	hypothetical protein
Rhodobacter sphaeroides ATCC 17025	A4WRH4	No	No	No	hypothetical protein
Rhodobacter sphaeroides ATCC 17025	A4WRH5	No	No	No	putative phage cell wall peptidase, NlpC/P60 family
Rhodobacter sphaeroides ATCC 17025	A4WRH6	No	No	No	hypothetical protein
Rhodobacter sphaeroides ATCC 17025	A4WRH6	No	No	No	hypothetical protein
Rhodobacter sphaeroides ATCC 17025	A4WRH9	No	No	No	pyruvate dehydrogenase complex dihydrolipoamide acetyltransferase
Rhodobacter sphaeroides ATCC 17025	A4WRI9	No	No	Yes	protein of unknown function DUF1457
Rhodobacter sphaeroides ATCC 17025	A4WRJ0	No	No	No	domain of unknown function DUF1732
Rhodobacter sphaeroides ATCC 17025	A4WRJ2	No	No	Yes	Carbonic anhydrase/acetyltransferase isoleucine patch superfamily-like protein
Rhodobacter sphaeroides ATCC 17025	A4WRJ3	No	No	No	PAS/PAC sensor signal transduction histidine kinase
Rhodobacter sphaeroides ATCC 17025	A4WRK0	No	No	Yes	peptide chain release factor 1
Rhodobacter sphaeroides ATCC 17025	A4WRK1	No	No	Yes	modification methylase, HemK family
Rhodobacter sphaeroides ATCC 17025	A4WRK2	No	No	Yes	hypothetical protein
Rhodobacter sphaeroides ATCC 17025	A4WRK6	No	No	Yes	Organic solvent tolerance protein
Rhodobacter sphaeroides ATCC 17025	A4WRK8	No	No	No	permease YjgP/YjgQ family protein
Rhodobacter sphaeroides ATCC 17025	A4WRK9	No	No	No	Leucyl aminopeptidase
Rhodobacter sphaeroides ATCC 17025	A4WRL0	No	No	No	DNA polymerase III chi subunit, HolC
Rhodobacter sphaeroides ATCC 17025	A4WRL1	No	No	No	aspartyl protease-like protein
Rhodobacter sphaeroides ATCC 17025	A4WRL2	No	No	Yes	multiple antibiotic resistance (MarC)-related protein
Rhodobacter sphaeroides ATCC 17025	A4WRL3	No	No	No	ABC transporter related
Rhodobacter sphaeroides ATCC 17025	A4WRL6	No	No	No	heavy metal translocating P-type ATPase
Rhodobacter sphaeroides ATCC 17025	A4WRL6	No	No	No	heavy metal translocating P-type ATPase
Rhodobacter sphaeroides ATCC 17025	A4WRL7	No	No	No	putative transcriptional regulator, MerR family
Rhodobacter sphaeroides ATCC 17025	A4WRL8	No	No	No	transcriptional regulator, BadM/Rrf2 family
Rhodobacter sphaeroides ATCC 17025	A4WRL9	No	No	Yes	glycogen/starch/alpha-glucan phosphorylase
Rhodobacter sphaeroides ATCC 17025	A4WRM0	No	No	No	1,4-alpha-glucan branching enzyme
Rhodobacter sphaeroides ATCC 17025	A4WRM1	No	No	No	glucose-1-phosphate adenylyltransferase
Rhodobacter sphaeroides ATCC 17025	A4WRM2	No	No	No	glycogen/starch synthase, ADP-glucose type
Rhodobacter sphaeroides ATCC 17025	A4WRM6	No	No	No	domain of unknown function DUF1745
Rhodobacter sphaeroides ATCC 17025	A4WRM7	No	No	No	PAS/PAC sensor hybrid histidine kinase
Rhodobacter sphaeroides ATCC 17025	A4WRM7	No	No	No	PAS/PAC sensor hybrid histidine kinase
Rhodobacter sphaeroides ATCC 17025	A4WRM8	No	No	No	carbon monoxide dehydrogenase subunit G
Rhodobacter sphaeroides ATCC 17025	A4WRN0	No	No	No	aldehyde oxidase and xanthine dehydrogenase, molybdopterin binding
Rhodobacter sphaeroides ATCC 17025	A4WRN6	No	No	No	binding-protein-dependent transport systems inner membrane component
Rhodobacter sphaeroides ATCC 17025	A4WRN7	No	No	No	ABC transporter related
Rhodobacter sphaeroides ATCC 17025	A4WRP4	No	No	No	NADH:flavin oxidoreductase/NADH oxidase
Rhodobacter sphaeroides ATCC 17025	A4WRP5	No	No	No	ATP-dependent protease La
Rhodobacter sphaeroides ATCC 17025	A4WRP6	No	No	No	DNA ligase, NAD-dependent
Rhodobacter sphaeroides ATCC 17025	A4WRP7	No	No	No	DEAD/DEAH box helicase domain protein
Rhodobacter sphaeroides ATCC 17025	A4WRP7	No	No	No	DEAD/DEAH box helicase domain protein
Rhodobacter sphaeroides ATCC 17025	A4WRQ3	No	No	Yes	DNA gyrase, A subunit
Rhodobacter sphaeroides ATCC 17025	A4WRQ4	No	No	Yes	Usg family protein
Rhodobacter sphaeroides ATCC 17025	A4WRQ5	No	No	No	arginase
Rhodobacter sphaeroides ATCC 17025	A4WRQ6	No	No	Yes	cytochrome c-type biogenesis protein CcmF
Rhodobacter sphaeroides ATCC 17025	A4WRR3	No	No	No	RDD domain containing protein
Rhodobacter sphaeroides ATCC 17025	A4WRR4	Yes	No	No	hypothetical protein
Rhodobacter sphaeroides ATCC 17025	A4WRS6	No	No	No	hypothetical protein
Rhodobacter sphaeroides ATCC 17025	A4WRS7	No	No	No	GCN5-related N-acetyltransferase
Rhodobacter sphaeroides ATCC 17025	A4WRS8	No	No	No	ATPase associated with various cellular activities, AAA_5
Rhodobacter sphaeroides ATCC 17025	A4WRS9	No	No	No	transcriptional regulator, TraR/DksA family
Rhodobacter sphaeroides ATCC 17025	A4WRT0	No	No	No	monooxygenase, FAD-binding
Rhodobacter sphaeroides ATCC 17025	A4WRT4	No	No	No	putative deoxyguanosinetriphosphate triphosphohydrolase
Rhodobacter sphaeroides ATCC 17025	A4WRT5	No	No	No	putative ribonuclease BN
Rhodobacter sphaeroides ATCC 17025	A4WRT6	No	No	No	iron-containing alcohol dehydrogenase
Rhodobacter sphaeroides ATCC 17025	A4WRT7	No	No	No	glycerol kinase
Rhodobacter sphaeroides ATCC 17025	A4WRT8	No	No	Yes	extracellular solute-binding protein, family 1
Rhodobacter sphaeroides ATCC 17025	A4WRT9	No	No	No	small integral membrane protein-like protein
Rhodobacter sphaeroides ATCC 17025	A4WRU0	No	No	No	hypothetical protein
Rhodobacter sphaeroides ATCC 17025	A4WRU1	No	No	Yes	binding-protein-dependent transport systems inner membrane component
Rhodobacter sphaeroides ATCC 17025	A4WRU2	No	No	No	binding-protein-dependent transport systems inner membrane component
Rhodobacter sphaeroides ATCC 17025	A4WRU5	No	No	No	FAD dependent oxidoreductase
Rhodobacter sphaeroides ATCC 17025	A4WRU6	No	No	No	hypothetical protein
Rhodobacter sphaeroides ATCC 17025	A4WRU7	No	No	No	hypothetical protein
Rhodobacter sphaeroides ATCC 17025	A4WRV3	No	No	No	MgtC/SapB transporter
Rhodobacter sphaeroides ATCC 17025	A4WRV4	No	No	No	hypothetical protein
Rhodobacter sphaeroides ATCC 17025	A4WRV8	No	No	No	malonyl CoA-acyl carrier protein transacylase
Rhodobacter sphaeroides ATCC 17025	A4WRV9	No	No	No	phage integrase family protein
Rhodobacter sphaeroides ATCC 17025	A4WRW0	No	No	No	hypothetical protein
Rhodobacter sphaeroides ATCC 17025	A4WRW1	No	No	No	putative transaldolase
Rhodobacter sphaeroides ATCC 17025	A4WRW2	No	No	No	primosomal protein N'
Rhodobacter sphaeroides ATCC 17025	A4WRX0	No	No	No	Holliday junction DNA helicase RuvB
Rhodobacter sphaeroides ATCC 17025	A4WRX1	No	No	No	small multidrug resistance protein
Rhodobacter sphaeroides ATCC 17025	A4WRX2	No	No	No	hypothetical protein
Rhodobacter sphaeroides ATCC 17025	A4WRX5	No	No	No	Sporulation domain protein
Rhodobacter sphaeroides ATCC 17025	A4WRX6	No	No	No	Rhodanese domain protein
Rhodobacter sphaeroides ATCC 17025	A4WRX7	No	No	No	transcriptional regulator, NifA, Fis Family
Rhodobacter sphaeroides ATCC 17025	A4WRY4	No	No	Yes	nitrogenase molybdenum-iron protein alpha chain
Rhodobacter sphaeroides ATCC 17025	A4WRY5	No	No	Yes	nitrogenase molybdenum-iron protein beta chain
Rhodobacter sphaeroides ATCC 17025	A4WRY5	No	No	Yes	nitrogenase molybdenum-iron protein beta chain
Rhodobacter sphaeroides ATCC 17025	A4WRY6	No	No	Yes	nitrogenase MoFe cofactor biosynthesis protein NifE
Rhodobacter sphaeroides ATCC 17025	A4WRY7	No	No	Yes	nitrogenase molybdenum-iron cofactor biosynthesis protein NifN
Rhodobacter sphaeroides ATCC 17025	A4WRZ1	No	No	No	NifQ family protein
Rhodobacter sphaeroides ATCC 17025	A4WRZ2	No	No	No	iron-sulfur cluster assembly accessory protein
Rhodobacter sphaeroides ATCC 17025	A4WRZ3	No	No	No	nitrogen-fixing NifU domain protein
Rhodobacter sphaeroides ATCC 17025	A4WRZ4	No	No	No	aminotransferase, class V
Rhodobacter sphaeroides ATCC 17025	A4WRZ5	No	No	No	homocitrate synthase
Rhodobacter sphaeroides ATCC 17025	A4WRZ6	No	No	No	nitrogen fixation protein NifW
Rhodobacter sphaeroides ATCC 17025	A4WS05	No	No	No	hypothetical protein
Rhodobacter sphaeroides ATCC 17025	A4WS06	No	No	No	hypothetical protein
Rhodobacter sphaeroides ATCC 17025	A4WS07	No	No	Yes	hypothetical protein
Rhodobacter sphaeroides ATCC 17025	A4WS09	Yes	No	No	putative phage repressor
Rhodobacter sphaeroides ATCC 17025	A4WS10	No	No	No	hypothetical protein
Rhodobacter sphaeroides ATCC 17025	A4WS11	No	No	Yes	histone family protein DNA-binding protein
Rhodobacter sphaeroides ATCC 17025	A4WS30	No	No	No	hypothetical protein
Rhodobacter sphaeroides ATCC 17025	A4WS31	No	No	Yes	hypothetical protein
Rhodobacter sphaeroides ATCC 17025	A4WS32	No	No	No	hypothetical protein
Rhodobacter sphaeroides ATCC 17025	A4WS36	No	No	No	protein of unknown function DUF935
Rhodobacter sphaeroides ATCC 17025	A4WS37	No	No	No	phage putative head morphogenesis protein, SPP1 gp7
Rhodobacter sphaeroides ATCC 17025	A4WS38	No	No	No	phage virion morphogenesis protein
Rhodobacter sphaeroides ATCC 17025	A4WS39	No	No	Yes	Mu-like prophage I protein-like protein
Rhodobacter sphaeroides ATCC 17025	A4WS39	No	No	Yes	Mu-like prophage I protein-like protein
Rhodobacter sphaeroides ATCC 17025	A4WS40	No	No	Yes	hypothetical protein
Rhodobacter sphaeroides ATCC 17025	A4WS41	No	No	Yes	Mu-like prophage major head subunit gpT-like protein
Rhodobacter sphaeroides ATCC 17025	A4WS52	No	No	No	hypothetical protein
Rhodobacter sphaeroides ATCC 17025	A4WS58	No	No	Yes	RNA-directed DNA polymerase (Reverse transcriptase)
Rhodobacter sphaeroides ATCC 17025	A4WS59	No	No	No	hypothetical protein
Rhodobacter sphaeroides ATCC 17025	A4WS61	No	No	No	export-related chaperone CsaA
Rhodobacter sphaeroides ATCC 17025	A4WS62	No	No	No	D-isomer specific 2-hydroxyacid dehydrogenase, NAD-binding
Rhodobacter sphaeroides ATCC 17025	A4WXU0	Yes	No	No	transposase, IS4 family protein
Rhodobacter sphaeroides ATCC 17025	A4WS79	No	No	No	glutamine synthetase, type I
Rhodobacter sphaeroides ATCC 17025	A4WS82	No	No	Yes	trigger factor
Rhodobacter sphaeroides ATCC 17025	A4WSA2	No	No	No	phage terminase, small subunit, putative, P27 family
Rhodobacter sphaeroides ATCC 17025	A4WSA3	No	No	No	phage Terminase
Rhodobacter sphaeroides ATCC 17025	A4WSA8	No	No	No	phage integrase family protein
Rhodobacter sphaeroides ATCC 17025	A4WSA9	No	No	No	Three-deoxy-D-manno-octulosonic-acid transferase domain protein
Rhodobacter sphaeroides ATCC 17025	A4WSB0	No	No	No	Cytochrome-c peroxidase
Rhodobacter sphaeroides ATCC 17025	A4WSB1	No	No	No	extracellular solute-binding protein, family 1
Rhodobacter sphaeroides ATCC 17025	A4WSB2	No	No	No	binding-protein-dependent transport systems inner membrane component
Rhodobacter sphaeroides ATCC 17025	A4WSB5	No	No	No	TonB-dependent receptor
Rhodobacter sphaeroides ATCC 17025	A4WSB7	Yes	No	No	transport system permease protein
Rhodobacter sphaeroides ATCC 17025	A4WSB8	No	No	No	ABC transporter related
Rhodobacter sphaeroides ATCC 17025	A4WSB9	No	No	No	protein of unknown function DUF105
Rhodobacter sphaeroides ATCC 17025	A4WSC1	No	No	No	protein of unknown function DUF808
Rhodobacter sphaeroides ATCC 17025	A4WSC5	No	No	No	pantetheine-phosphate adenylyltransferase
Rhodobacter sphaeroides ATCC 17025	A4WSC6	No	No	No	hypothetical protein
Rhodobacter sphaeroides ATCC 17025	A4WSC7	No	No	No	MotA/TolQ/ExbB proton channel
Rhodobacter sphaeroides ATCC 17025	A4WSD0	No	No	No	Peptidase M10, serralysin-like protein
Rhodobacter sphaeroides ATCC 17025	A4WSD4	No	No	Yes	YceI family protein
Rhodobacter sphaeroides ATCC 17025	A4WSD5	No	No	No	major facilitator superfamily MFS_1
Rhodobacter sphaeroides ATCC 17025	A4WSD6	No	No	No	NADPH-dependent FMN reductase
Rhodobacter sphaeroides ATCC 17025	A4WSD7	No	No	No	arsenical-resistance protein
Rhodobacter sphaeroides ATCC 17025	A4WSE5	No	No	No	major facilitator superfamily MFS_1
Rhodobacter sphaeroides ATCC 17025	A4WSE6	Yes	No	No	Integrase, catalytic region
Rhodobacter sphaeroides ATCC 17025	A4WSE6	Yes	No	No	Integrase, catalytic region
Rhodobacter sphaeroides ATCC 17025	A4WSE7	No	No	No	hypothetical protein
Rhodobacter sphaeroides ATCC 17025	A4WSE9	No	No	No	IS66 Orf2 family protein
Rhodobacter sphaeroides ATCC 17025	A4WPM5	Yes	No	No	transposase IS3/IS911 family protein
Rhodobacter sphaeroides ATCC 17025	A4WNW6	No	No	No	IS66 Orf2 family protein
Rhodobacter sphaeroides ATCC 17025	A4WNW7	No	No	No	transposase IS66
Rhodobacter sphaeroides ATCC 17025	A4WSF9	Yes	No	No	hypothetical protein
Rhodobacter sphaeroides ATCC 17025	A4WSG0	No	No	No	hypothetical protein
Rhodobacter sphaeroides ATCC 17025	A4WSG2	No	No	No	transposase, IS4 family protein
Rhodobacter sphaeroides ATCC 17025	A4WSG3	Yes	No	No	transposase, IS111A/IS1328/IS1533
Rhodobacter sphaeroides ATCC 17025	A4WSG5	No	No	No	transposase, IS4 family protein
Rhodobacter sphaeroides ATCC 17025	A4WSG6	No	No	No	hypothetical protein
Rhodobacter sphaeroides ATCC 17025	A4WSG7	Yes	No	No	hypothetical protein
Rhodobacter sphaeroides ATCC 17025	A4WSG8	Yes	No	No	hypothetical protein
Rhodobacter sphaeroides ATCC 17025	A4WSH5	No	No	No	ABC-type spermidine/putrescine transport system permease component II-like protein
Rhodobacter sphaeroides ATCC 17025	A4WSI7	No	No	No	Uncharacterized membrane-associated protein-like protein
Rhodobacter sphaeroides ATCC 17025	A4WSI8	No	No	Yes	dihydroorotate dehydrogenase family protein
Rhodobacter sphaeroides ATCC 17025	A4WSJ3	No	No	Yes	ABC transporter related
Rhodobacter sphaeroides ATCC 17025	A4WSJ4	No	No	No	binding-protein-dependent transport systems inner membrane component
Rhodobacter sphaeroides ATCC 17025	A4WSJ5	No	No	No	binding-protein-dependent transport systems inner membrane component
Rhodobacter sphaeroides ATCC 17025	A4WSJ6	No	No	Yes	ABC-type nitrate/sulfonate/bicarbonate transport systems periplasmic components-like protein
Rhodobacter sphaeroides ATCC 17025	A4WSJ9	No	No	No	short-chain dehydrogenase/reductase SDR
Rhodobacter sphaeroides ATCC 17025	A4WSK0	No	No	No	5-carboxymethyl-2-hydroxymuconate Delta-isomerase
Rhodobacter sphaeroides ATCC 17025	A4WSK1	No	No	No	helix-turn-helix domain protein
Rhodobacter sphaeroides ATCC 17025	A4WSL0	No	No	No	hypothetical protein
Rhodobacter sphaeroides ATCC 17025	A4WSL1	Yes	No	No	binding-protein-dependent transport systems inner membrane component
Rhodobacter sphaeroides ATCC 17025	A4WSL5	No	No	No	2-C-methyl-D-erythritol 4-phosphate cytidylyltransferase
Rhodobacter sphaeroides ATCC 17025	A4WSL6	No	No	No	putative TIM-barrel protein, nifR3 family
Rhodobacter sphaeroides ATCC 17025	A4WSL7	No	No	No	signal transduction histidine kinase, nitrogen specific, NtrB
Rhodobacter sphaeroides ATCC 17025	A4WSL8	No	No	No	two component, sigma54 specific, transcriptional regulator, Fis family
Rhodobacter sphaeroides ATCC 17025	A4WSM0	No	No	No	two component, sigma54 specific, transcriptional regulator, Fis family
Rhodobacter sphaeroides ATCC 17025	A4WSM1	No	No	Yes	TrkA-N domain protein
Rhodobacter sphaeroides ATCC 17025	A4WSM2	No	No	No	cation transporter
Rhodobacter sphaeroides ATCC 17025	A4WSN0	No	No	No	transcription-repair coupling factor
Rhodobacter sphaeroides ATCC 17025	A4WSN1	No	No	No	major facilitator superfamily MFS_1
Rhodobacter sphaeroides ATCC 17025	A4WSN2	No	No	No	DSBA oxidoreductase
Rhodobacter sphaeroides ATCC 17025	A4WSN3	No	No	No	transcriptional regulator, TetR family
Rhodobacter sphaeroides ATCC 17025	A4WSN4	No	No	No	efflux transporter, RND family, MFP subunit
Rhodobacter sphaeroides ATCC 17025	A4WSN5	No	No	No	acriflavin resistance protein
Rhodobacter sphaeroides ATCC 17025	A4WSN6	No	No	No	extracellular solute-binding protein, family 5
Rhodobacter sphaeroides ATCC 17025	A4WSN7	No	No	No	3-hydroxybutyrate dehydrogenase
Rhodobacter sphaeroides ATCC 17025	A4WSN8	No	No	Yes	Indigoidine synthase A family protein
Rhodobacter sphaeroides ATCC 17025	A4WSN9	No	No	No	PfkB domain protein
Rhodobacter sphaeroides ATCC 17025	A4WSP0	No	No	No	ribosomal protein S2
Rhodobacter sphaeroides ATCC 17025	A4WSP1	No	No	No	translation elongation factor Ts
Rhodobacter sphaeroides ATCC 17025	A4WSP2	No	No	No	Ribulose-phosphate 3-epimerase
Rhodobacter sphaeroides ATCC 17025	A4WSP4	No	No	No	cob(I)alamin adenosyltransferase
Rhodobacter sphaeroides ATCC 17025	A4WSP5	No	No	No	NnrS family protein
Rhodobacter sphaeroides ATCC 17025	A4WSP6	No	No	No	protein of unknown function DUF1636
Rhodobacter sphaeroides ATCC 17025	A4WSP7	No	No	No	cobalamin biosynthesis protein CobW
Rhodobacter sphaeroides ATCC 17025	A4WSP8	No	No	No	cobaltochelatase, CobN subunit
Rhodobacter sphaeroides ATCC 17025	A4WSQ0	No	No	No	precorrin-2 C20-methyltransferase
Rhodobacter sphaeroides ATCC 17025	A4WSQ1	No	No	No	precorrin-3B C17-methyltransferase
Rhodobacter sphaeroides ATCC 17025	A4WSQ2	No	No	No	precorrin-6x reductase
Rhodobacter sphaeroides ATCC 17025	A4WSQ3	No	No	No	precorrin-6Y C5,15-methyltransferase (decarboxylating), CbiT subunit
Rhodobacter sphaeroides ATCC 17025	A4WSQ4	No	No	No	hypothetical protein
Rhodobacter sphaeroides ATCC 17025	A4WSQ5	No	No	No	precorrin-4 C11-methyltransferase
Rhodobacter sphaeroides ATCC 17025	A4WSQ6	No	No	No	uroporphyrin-III C-methyltransferase
Rhodobacter sphaeroides ATCC 17025	A4WSR2	No	No	No	protein of unknown function DUF21
Rhodobacter sphaeroides ATCC 17025	A4WSR3	No	No	No	hypothetical protein
Rhodobacter sphaeroides ATCC 17025	A4WSR6	No	No	No	peptidase C26
Rhodobacter sphaeroides ATCC 17025	A4WSR7	No	No	Yes	periplasmic binding protein/LacI transcriptional regulator
Rhodobacter sphaeroides ATCC 17025	A4WSR8	No	No	No	Enoyl-CoA hydratase/isomerase
Rhodobacter sphaeroides ATCC 17025	A4WSR9	No	No	No	MaoC domain protein dehydratase
Rhodobacter sphaeroides ATCC 17025	A4WSS3	No	No	No	TRAP dicarboxylate transporter- DctP subunit
Rhodobacter sphaeroides ATCC 17025	A4WSS4	No	No	No	TRAP dicarboxylate transporter, DctM subunit
Rhodobacter sphaeroides ATCC 17025	A4WST0	No	No	No	TRAP dicarboxylate transporter- DctP subunit
Rhodobacter sphaeroides ATCC 17025	A4WST1	No	No	No	amidohydrolase 2
Rhodobacter sphaeroides ATCC 17025	A4WST2	No	No	No	TRAP dicarboxylate transporter, DctM subunit
Rhodobacter sphaeroides ATCC 17025	A4WST7	No	No	No	transcriptional regulator, CarD family
Rhodobacter sphaeroides ATCC 17025	A4WST8	No	No	Yes	4Fe-4S ferredoxin, iron-sulfur binding domain protein
Rhodobacter sphaeroides ATCC 17025	A4WSU5	No	No	No	protein of unknown function DUF403
Rhodobacter sphaeroides ATCC 17025	A4WSU6	No	No	No	protein of unknown function DUF404
Rhodobacter sphaeroides ATCC 17025	A4WSU9	No	No	No	oligoendopeptidase, pepF/M3 family
Rhodobacter sphaeroides ATCC 17025	A4WSV0	No	No	No	Methyltransferase type 12
Rhodobacter sphaeroides ATCC 17025	Q53239	No	No	Yes	nitrite reductase, copper-containing
Rhodobacter sphaeroides ATCC 17025	A4WSX7	No	No	Yes	2-isopropylmalate synthase
Rhodobacter sphaeroides ATCC 17025	A4WSX8	No	No	No	hypothetical protein
Rhodobacter sphaeroides ATCC 17025	A4WSY7	No	No	No	TRAP C4-dicarboxylate transport system permease DctM subunit
Rhodobacter sphaeroides ATCC 17025	A4WSY9	No	No	Yes	Glutamate--ammonia ligase
Rhodobacter sphaeroides ATCC 17025	A4WSZ0	No	No	Yes	aldehyde dehydrogenase
Rhodobacter sphaeroides ATCC 17025	A4WSZ5	No	No	No	RNA polymerase, sigma 28 subunit, FliA/WhiG
Rhodobacter sphaeroides ATCC 17025	A4WSZ6	No	No	No	hypothetical protein
Rhodobacter sphaeroides ATCC 17025	A4WSZ7	No	No	No	flagellar biosynthesis protein FlhA
Rhodobacter sphaeroides ATCC 17025	A4WSZ8	No	No	No	protein of unknown function DUF400
Rhodobacter sphaeroides ATCC 17025	A4WSZ9	No	No	No	hypothetical protein
Rhodobacter sphaeroides ATCC 17025	A4WT08	No	No	No	hypothetical protein
Rhodobacter sphaeroides ATCC 17025	A4WT09	No	No	No	putative CheA signal transduction histidine kinase
Rhodobacter sphaeroides ATCC 17025	A4WT09	No	No	No	putative CheA signal transduction histidine kinase
Rhodobacter sphaeroides ATCC 17025	A4WT10	No	No	Yes	response regulator receiver protein
Rhodobacter sphaeroides ATCC 17025	A4WT11	No	No	Yes	methyl-accepting chemotaxis sensory transducer
Rhodobacter sphaeroides ATCC 17025	A4WT20	No	No	Yes	flagellar M-ring protein FliF
Rhodobacter sphaeroides ATCC 17025	A4WT21	No	No	No	flagellar motor switch protein FliG
Rhodobacter sphaeroides ATCC 17025	A4WT22	No	No	No	hypothetical protein
Rhodobacter sphaeroides ATCC 17025	A4WT23	No	No	Yes	ATPase, FliI/YscN family
Rhodobacter sphaeroides ATCC 17025	A4WT24	No	No	No	hypothetical protein
Rhodobacter sphaeroides ATCC 17025	A4WT33	No	No	No	flagellar biosynthetic protein FlhB
Rhodobacter sphaeroides ATCC 17025	A4WT34	No	No	No	hypothetical protein
Rhodobacter sphaeroides ATCC 17025	A4WT36	No	No	No	RNA polymerase, sigma 54 subunit, RpoN
Rhodobacter sphaeroides ATCC 17025	A4WT37	No	No	Yes	flagellin domain protein
Rhodobacter sphaeroides ATCC 17025	A4WT42	No	No	No	flagellar hook-associated protein FlgK
Rhodobacter sphaeroides ATCC 17025	A4WT59	No	No	No	transcriptional regulator, DeoR family
Rhodobacter sphaeroides ATCC 17025	A4WT60	No	No	Yes	extracellular solute-binding protein, family 1
Rhodobacter sphaeroides ATCC 17025	A4WT60	No	No	Yes	extracellular solute-binding protein, family 1
Rhodobacter sphaeroides ATCC 17025	A4WT61	No	No	Yes	binding-protein-dependent transport systems inner membrane component
Rhodobacter sphaeroides ATCC 17025	A4WT63	No	No	No	ABC transporter related
Rhodobacter sphaeroides ATCC 17025	A4WT65	No	No	Yes	TRAP dicarboxylate transporter- DctP subunit
Rhodobacter sphaeroides ATCC 17025	A4WT66	No	No	No	TRAP dicarboxylate transporter, DctM subunit
Rhodobacter sphaeroides ATCC 17025	A4WT70	No	No	Yes	NADH dehydrogenase I, D subunit
Rhodobacter sphaeroides ATCC 17025	A4WT74	No	No	No	NADH dehydrogenase (quinone)
Rhodobacter sphaeroides ATCC 17025	A4WT75	No	No	No	NADH-quinone oxidoreductase, chain I
Rhodobacter sphaeroides ATCC 17025	A4WT76	No	No	No	NADH-ubiquinone/plastoquinone oxidoreductase, chain 6
Rhodobacter sphaeroides ATCC 17025	A4WT80	No	No	No	NADH dehydrogenase (quinone)
Rhodobacter sphaeroides ATCC 17025	A4WT88	No	No	No	Autoinducer-binding domain protein
Rhodobacter sphaeroides ATCC 17025	A4WT89	No	No	No	autoinducer synthesis protein
Rhodobacter sphaeroides ATCC 17025	A4WT93	No	No	No	hypothetical protein
Rhodobacter sphaeroides ATCC 17025	A4WT94	Yes	No	No	hypothetical protein
Rhodobacter sphaeroides ATCC 17025	A4WT95	No	No	Yes	trimethylamine methyltransferase
Rhodobacter sphaeroides ATCC 17025	A4WTB3	No	No	Yes	hypothetical protein
Rhodobacter sphaeroides ATCC 17025	A4WTB4	No	No	No	hypothetical protein
Rhodobacter sphaeroides ATCC 17025	A4WTB5	No	No	No	hypothetical protein
Rhodobacter sphaeroides ATCC 17025	A4WTC2	No	No	No	hypothetical protein
Rhodobacter sphaeroides ATCC 17025	A4WTC3	No	No	No	Chromosomal replication initiator, DnaA C-terminal domain
Rhodobacter sphaeroides ATCC 17025	A4WTC4	No	No	No	hypothetical protein
Rhodobacter sphaeroides ATCC 17025	A4WTC8	No	No	No	hypothetical protein
Rhodobacter sphaeroides ATCC 17025	A4WTC9	No	No	No	phage Terminase
Rhodobacter sphaeroides ATCC 17025	A4WTD1	No	No	No	peptidase S49
Rhodobacter sphaeroides ATCC 17025	A4WTD2	No	No	No	phage major capsid protein, HK97
Rhodobacter sphaeroides ATCC 17025	A4WTE3	No	No	No	hypothetical protein
Rhodobacter sphaeroides ATCC 17025	A4WTE9	No	No	No	Cytochrome c553-like protein
Rhodobacter sphaeroides ATCC 17025	A4WTF0	No	No	Yes	Glucose/sorbosone dehydrogenase-like protein
Rhodobacter sphaeroides ATCC 17025	A4WTF2	No	No	No	protein of unknown function DUF395, YeeE/YedE
Rhodobacter sphaeroides ATCC 17025	A4WTF3	No	No	No	Rhodanese domain protein
Rhodobacter sphaeroides ATCC 17025	A4WTG3	No	No	No	trehalose synthase
Rhodobacter sphaeroides ATCC 17025	A4WTG7	Yes	No	No	methyl-accepting chemotaxis sensory transducer
Rhodobacter sphaeroides ATCC 17025	A4WTJ5	Yes	No	No	hypothetical protein
Rhodobacter sphaeroides ATCC 17025	A4WTJ6	Yes	No	No	hypothetical protein
Rhodobacter sphaeroides ATCC 17025	A4WTJ7	Yes	No	No	ERF family protein
Rhodobacter sphaeroides ATCC 17025	A4WTK0	No	No	No	UvrD/REP helicase
Rhodobacter sphaeroides ATCC 17025	A4WTK3	No	No	No	plasmid stabilization system
Rhodobacter sphaeroides ATCC 17025	A4WTK4	No	No	No	transposase IS3/IS911 family protein
Rhodobacter sphaeroides ATCC 17025	A4WTK5	No	No	No	hypothetical protein
Rhodobacter sphaeroides ATCC 17025	A4WTM2	No	No	No	excinuclease ABC, A subunit
Rhodobacter sphaeroides ATCC 17025	A4WTM3	No	No	No	major facilitator superfamily MFS_1
Rhodobacter sphaeroides ATCC 17025	A4WTM5	No	No	No	protein of unknown function DUF924
Rhodobacter sphaeroides ATCC 17025	A4WTM6	No	No	No	major facilitator superfamily MFS_1
Rhodobacter sphaeroides ATCC 17025	A4WTN0	No	No	No	peptidase M23B
Rhodobacter sphaeroides ATCC 17025	A4WTN1	No	No	Yes	protein of unknown function DUF583
Rhodobacter sphaeroides ATCC 17025	A4WTN2	No	No	No	integral membrane protein-like protein
Rhodobacter sphaeroides ATCC 17025	A4WTN6	No	No	No	aminotransferase, class I and II
Rhodobacter sphaeroides ATCC 17025	A4WTN7	No	No	No	DSBA oxidoreductase
Rhodobacter sphaeroides ATCC 17025	A4WTN9	No	No	No	hypothetical protein
Rhodobacter sphaeroides ATCC 17025	A4WTP0	No	No	Yes	5-aminolevulinic acid synthase
Rhodobacter sphaeroides ATCC 17025	A4WTP2	No	No	Yes	peptidase M20
Rhodobacter sphaeroides ATCC 17025	A4WTP3	No	No	No	GCN5-related N-acetyltransferase
Rhodobacter sphaeroides ATCC 17025	A4WTP5	No	No	No	ABC transporter related
Rhodobacter sphaeroides ATCC 17025	A4WTQ1	No	No	No	sarcosine oxidase, alpha subunit family
Rhodobacter sphaeroides ATCC 17025	A4WTQ2	No	No	No	Sarcosine oxidase, delta subunit, heterotetrameric
Rhodobacter sphaeroides ATCC 17025	A4WTQ3	No	No	No	hypothetical protein
Rhodobacter sphaeroides ATCC 17025	A4WTQ4	No	No	No	sarcosine oxidase, beta subunit family
Rhodobacter sphaeroides ATCC 17025	A4WTS2	No	No	No	hypothetical protein
Rhodobacter sphaeroides ATCC 17025	A4WTS3	No	No	No	Catalase
Rhodobacter sphaeroides ATCC 17025	A4WTS8	No	No	No	protein of unknown function UPF0061
Rhodobacter sphaeroides ATCC 17025	A4WTS9	No	No	No	hypothetical protein
Rhodobacter sphaeroides ATCC 17025	A4WTU0	No	No	Yes	integration host factor, alpha subunit
Rhodobacter sphaeroides ATCC 17025	A4WTU1	No	No	No	putative transcriptional regulator, MerR family
Rhodobacter sphaeroides ATCC 17025	A4WTV6	No	No	No	hypothetical protein
Rhodobacter sphaeroides ATCC 17025	A4WTV7	No	No	No	histidine kinase
Rhodobacter sphaeroides ATCC 17025	A4WTW4	No	No	No	ABC transporter related
Rhodobacter sphaeroides ATCC 17025	A4WTW5	No	No	No	hypothetical protein
Rhodobacter sphaeroides ATCC 17025	A4WTW6	No	No	No	hypothetical protein
Rhodobacter sphaeroides ATCC 17025	A4WTW7	No	No	No	40-residue YVTN family beta-propeller repeat protein
Rhodobacter sphaeroides ATCC 17025	A4WTW9	No	No	No	hypothetical protein
Rhodobacter sphaeroides ATCC 17025	A4WTX0	No	No	No	extracellular solute-binding protein, family 3
Rhodobacter sphaeroides ATCC 17025	A4WTX1	No	No	No	hypothetical protein
Rhodobacter sphaeroides ATCC 17025	A4WTX2	No	No	Yes	Pyrrolo-quinoline quinone
Rhodobacter sphaeroides ATCC 17025	A4WTX9	No	No	No	luciferase family protein
Rhodobacter sphaeroides ATCC 17025	A4WTY0	No	No	No	intracellular protease, PfpI family
Rhodobacter sphaeroides ATCC 17025	A4WTY1	No	No	No	NAD-dependent epimerase/dehydratase
Rhodobacter sphaeroides ATCC 17025	A4WTZ3	No	No	No	hypothetical protein
Rhodobacter sphaeroides ATCC 17025	A4WTZ4	No	No	No	hypothetical protein
Rhodobacter sphaeroides ATCC 17025	A4WTZ5	Yes	No	No	hypothetical protein
Rhodobacter sphaeroides ATCC 17025	A4WTZ8	No	No	No	glycosyl transferase, family 2
Rhodobacter sphaeroides ATCC 17025	A4WTZ9	No	No	No	glycoside hydrolase, family 16
Rhodobacter sphaeroides ATCC 17025	A4WU00	No	No	No	O-antigen polymerase
Rhodobacter sphaeroides ATCC 17025	A4WU01	No	No	No	polysaccharide export protein
Rhodobacter sphaeroides ATCC 17025	A4WU14	No	No	Yes	DEAD/DEAH box helicase domain protein
Rhodobacter sphaeroides ATCC 17025	A4WU16	No	No	No	putative transcriptional acitvator, Baf family
Rhodobacter sphaeroides ATCC 17025	A4WU17	No	No	No	biotin--acetyl-CoA-carboxylase ligase
Rhodobacter sphaeroides ATCC 17025	A4WU18	No	No	Yes	proton-translocating NADH-quinone oxidoreductase, chain N
Rhodobacter sphaeroides ATCC 17025	A4WU19	No	No	Yes	proton-translocating NADH-quinone oxidoreductase, chain M
Rhodobacter sphaeroides ATCC 17025	A4WU20	No	No	Yes	proton-translocating NADH-quinone oxidoreductase, chain L
Rhodobacter sphaeroides ATCC 17025	A4WU21	No	No	No	NADH-ubiquinone oxidoreductase, chain 4L
Rhodobacter sphaeroides ATCC 17025	A4WU22	No	No	No	NADH-ubiquinone/plastoquinone oxidoreductase, chain 6
Rhodobacter sphaeroides ATCC 17025	A4WU23	No	No	No	Carboxymuconolactone decarboxylase
Rhodobacter sphaeroides ATCC 17025	A4WU24	No	No	No	NADH-quinone oxidoreductase, chain I
Rhodobacter sphaeroides ATCC 17025	A4WU25	No	No	Yes	NADH dehydrogenase (quinone)
Rhodobacter sphaeroides ATCC 17025	A4WU32	No	No	Yes	NADH (or F420H2) dehydrogenase, subunit C
Rhodobacter sphaeroides ATCC 17025	A4WU33	No	No	No	NADH-quinone oxidoreductase, B subunit
Rhodobacter sphaeroides ATCC 17025	A4WU34	No	No	No	NADH-ubiquinone/plastoquinone oxidoreductase, chain 3
Rhodobacter sphaeroides ATCC 17025	A4WU35	No	No	No	Enoyl-CoA hydratase/isomerase
Rhodobacter sphaeroides ATCC 17025	A4WU36	No	No	No	pyruvate carboxyltransferase
Rhodobacter sphaeroides ATCC 17025	A4WU39	No	No	No	OmpW family protein
Rhodobacter sphaeroides ATCC 17025	A4WU40	No	No	No	acyl-CoA dehydrogenase domain protein
Rhodobacter sphaeroides ATCC 17025	A4WU47	No	No	Yes	glycine cleavage T protein (aminomethyl transferase)
Rhodobacter sphaeroides ATCC 17025	A4WU48	No	No	No	translation elongation factor P
Rhodobacter sphaeroides ATCC 17025	A4WU52	No	No	No	protein-L-isoaspartate(D-aspartate) O-methyltransferase
Rhodobacter sphaeroides ATCC 17025	A4WU53	No	No	No	FAD dependent oxidoreductase
Rhodobacter sphaeroides ATCC 17025	A4WU58	No	No	No	antenna complex, alpha/beta subunit
Rhodobacter sphaeroides ATCC 17025	A4WU59	No	No	No	antenna complex, alpha/beta subunit
Rhodobacter sphaeroides ATCC 17025	A4WU60	No	No	No	PufQ cytochrome subunit
Rhodobacter sphaeroides ATCC 17025	A4WU61	No	No	No	chlorophyllide reductase subunit Z
Rhodobacter sphaeroides ATCC 17025	A4WU73	No	No	No	TRAP dicarboxylate transporter, DctM subunit
Rhodobacter sphaeroides ATCC 17025	A4WU74	No	No	Yes	Allophanate hydrolase subunit 1
Rhodobacter sphaeroides ATCC 17025	A4WU76	No	No	No	transcriptional regulator, GntR family
Rhodobacter sphaeroides ATCC 17025	A4WU77	No	No	No	D-isomer specific 2-hydroxyacid dehydrogenase, NAD-binding
Rhodobacter sphaeroides ATCC 17025	A4WU78	No	No	No	amidase, hydantoinase/carbamoylase family
Rhodobacter sphaeroides ATCC 17025	A4WU90	No	No	No	ABC transporter related
Rhodobacter sphaeroides ATCC 17025	A4WU91	No	No	Yes	polar amino acid ABC transporter, inner membrane subunit
Rhodobacter sphaeroides ATCC 17025	A4WU94	No	No	No	dihydropyrimidinase
Rhodobacter sphaeroides ATCC 17025	A4WUA2	No	No	No	major facilitator superfamily MFS_1
Rhodobacter sphaeroides ATCC 17025	A4WUA3	No	No	No	HhH-GPD family protein
Rhodobacter sphaeroides ATCC 17025	A4WUA4	No	No	No	phospholipase/Carboxylesterase
Rhodobacter sphaeroides ATCC 17025	A4WS58	No	No	Yes	RNA-directed DNA polymerase (Reverse transcriptase)
Rhodobacter sphaeroides ATCC 17025	A4WS57	No	No	No	hypothetical protein
Rhodobacter sphaeroides ATCC 17025	A4WS56	No	No	No	hypothetical protein
Rhodobacter sphaeroides ATCC 17025	A4WS44	No	No	No	hypothetical protein
Rhodobacter sphaeroides ATCC 17025	A4WS43	No	No	No	protein of unknown function DUF1320
Rhodobacter sphaeroides ATCC 17025	A4WS29	No	No	No	hypothetical protein
Rhodobacter sphaeroides ATCC 17025	A4WS28	No	No	No	N-acetylmuramoyl-L-alanine amidase, family 2
Rhodobacter sphaeroides ATCC 17025	A4WUF8	No	No	No	IstB domain protein ATP-binding protein
Rhodobacter sphaeroides ATCC 17025	A4WUG3	No	No	No	Lysine exporter protein (LYSE/YGGA)
Rhodobacter sphaeroides ATCC 17025	A4WUG4	No	No	No	putative transcriptional regulator, AsnC family
Rhodobacter sphaeroides ATCC 17025	A4WUG5	No	No	Yes	hypothetical protein
Rhodobacter sphaeroides ATCC 17025	A4WUI4	No	No	No	binding-protein-dependent transport systems inner membrane component
Rhodobacter sphaeroides ATCC 17025	A4WUI5	No	No	No	oligopeptide/dipeptide ABC transporter, ATPase subunit
Rhodobacter sphaeroides ATCC 17025	A4WUJ1	No	No	Yes	hypothetical protein
Rhodobacter sphaeroides ATCC 17025	A4WUJ2	No	No	No	Homoserine O-succinyltransferase
Rhodobacter sphaeroides ATCC 17025	A4WUM0	No	No	No	HAD-superfamily hydrolase, subfamily IIA
Rhodobacter sphaeroides ATCC 17025	A4WUM1	No	No	No	MaoC domain protein dehydratase
Rhodobacter sphaeroides ATCC 17025	A4WUM4	No	No	No	Threonine aldolase
Rhodobacter sphaeroides ATCC 17025	A4WUM5	No	No	Yes	ribose-phosphate pyrophosphokinase
Rhodobacter sphaeroides ATCC 17025	A4WUM6	No	No	No	ATP synthase F1, epsilon subunit
Rhodobacter sphaeroides ATCC 17025	A4WUM7	No	No	Yes	ATP synthase F1, beta subunit
Rhodobacter sphaeroides ATCC 17025	A4WUM8	No	No	Yes	ATP synthase F1, gamma subunit
Rhodobacter sphaeroides ATCC 17025	A4WUM9	No	No	Yes	ATP synthase F1, alpha subunit
Rhodobacter sphaeroides ATCC 17025	A4WUM9	No	No	Yes	ATP synthase F1, alpha subunit
Rhodobacter sphaeroides ATCC 17025	A4WUN0	No	No	No	ATP synthase F1, delta subunit
Rhodobacter sphaeroides ATCC 17025	A4WUN1	No	No	No	hypothetical protein
Rhodobacter sphaeroides ATCC 17025	A4WUN9	No	No	No	histidinol-phosphate aminotransferase
Rhodobacter sphaeroides ATCC 17025	A4WUP0	No	No	Yes	RNA-binding S4 domain protein
Rhodobacter sphaeroides ATCC 17025	A4WUP4	No	No	Yes	ABC transporter related
Rhodobacter sphaeroides ATCC 17025	A4WUP5	No	No	Yes	inner-membrane translocator
Rhodobacter sphaeroides ATCC 17025	A4WUP6	No	No	No	inner-membrane translocator
Rhodobacter sphaeroides ATCC 17025	A4WUP7	No	No	Yes	ABC-type branched-chain amino acid transport systems periplasmic component-like protein
Rhodobacter sphaeroides ATCC 17025	A4WUP9	No	No	No	Coenzyme F390 synthetase-like protein
Rhodobacter sphaeroides ATCC 17025	A4WUQ0	No	No	No	N-acetylmuramoyl-L-alanine amidase, family 2
Rhodobacter sphaeroides ATCC 17025	A4WUR1	No	No	Yes	Putative virion core protein (lumpy skin disease virus)-like protein
Rhodobacter sphaeroides ATCC 17025	A4WUR2	No	No	Yes	hypothetical protein
Rhodobacter sphaeroides ATCC 17025	A4WUR8	No	No	No	lipid A ABC exporter family, fused ATPase and inner membrane subunits
Rhodobacter sphaeroides ATCC 17025	A4WUS1	No	No	No	3-oxoadipate enol-lactonase
Rhodobacter sphaeroides ATCC 17025	A4WUS2	No	No	No	hypothetical protein
Rhodobacter sphaeroides ATCC 17025	A4WUT3	No	No	Yes	secretion protein HlyD family protein
Rhodobacter sphaeroides ATCC 17025	A4WUT4	No	No	No	transcriptional regulator, MarR family
Rhodobacter sphaeroides ATCC 17025	A4WUT5	No	No	No	beta-lactamase
Rhodobacter sphaeroides ATCC 17025	A4WUU4	No	No	No	hypothetical protein
Rhodobacter sphaeroides ATCC 17025	A4WUU5	No	No	No	efflux transporter, RND family, MFP subunit
Rhodobacter sphaeroides ATCC 17025	A4WUU6	No	No	No	acriflavin resistance protein
Rhodobacter sphaeroides ATCC 17025	A4WUU7	No	No	No	protein of unknown function DUF333
Rhodobacter sphaeroides ATCC 17025	A4WUU8	No	No	Yes	adenylosuccinate lyase
Rhodobacter sphaeroides ATCC 17025	A4WUX7	No	No	Yes	Carbamoyl-phosphate synthase L chain, ATP-binding
Rhodobacter sphaeroides ATCC 17025	A4WUX8	No	No	No	hypothetical protein
Rhodobacter sphaeroides ATCC 17025	A4WUX9	No	No	Yes	hypothetical protein
Rhodobacter sphaeroides ATCC 17025	A4WUY0	No	No	Yes	Propionyl-CoA carboxylase
Rhodobacter sphaeroides ATCC 17025	A4WUY4	No	No	No	nuclease (SNase domain protein)
Rhodobacter sphaeroides ATCC 17025	A4WUY5	No	No	No	choline dehydrogenase
Rhodobacter sphaeroides ATCC 17025	A4WUY6	No	No	No	betaine aldehyde dehydrogenase
Rhodobacter sphaeroides ATCC 17025	A4WUY7	No	No	No	transcriptional regulator, TetR family
Rhodobacter sphaeroides ATCC 17025	A4WUY8	No	No	Yes	Substrate-binding region of ABC-type glycine betaine transport system
Rhodobacter sphaeroides ATCC 17025	A4WUZ1	No	No	No	DNA topoisomerase I
Rhodobacter sphaeroides ATCC 17025	A4WUZ2	No	No	No	DNA protecting protein DprA
Rhodobacter sphaeroides ATCC 17025	A4WUZ8	No	No	No	phosphate transporter
Rhodobacter sphaeroides ATCC 17025	A4WUZ9	No	No	Yes	Inositol-phosphate phosphatase
Rhodobacter sphaeroides ATCC 17025	A4WV00	No	No	No	Rhomboid family protein
Rhodobacter sphaeroides ATCC 17025	A4WV11	No	No	No	HAD-superfamily hydrolase, subfamily IA, variant 1
Rhodobacter sphaeroides ATCC 17025	A4WV13	No	No	No	hypothetical protein
Rhodobacter sphaeroides ATCC 17025	A4WV14	No	No	No	hypothetical protein
Rhodobacter sphaeroides ATCC 17025	A4WV15	No	No	No	RNA polymerase, sigma-24 subunit, ECF subfamily
Rhodobacter sphaeroides ATCC 17025	A4WV22	No	No	No	aldo/keto reductase
Rhodobacter sphaeroides ATCC 17025	A4WV23	No	No	No	hypothetical protein
Rhodobacter sphaeroides ATCC 17025	A4WV24	No	No	Yes	methionyl-tRNA synthetase
Rhodobacter sphaeroides ATCC 17025	A4WV25	No	No	No	cyclic nucleotide-binding protein
Rhodobacter sphaeroides ATCC 17025	A4WV26	No	No	No	hypothetical protein
Rhodobacter sphaeroides ATCC 17025	A4WV35	No	No	Yes	FeS assembly ATPase SufC
Rhodobacter sphaeroides ATCC 17025	A4WV36	No	No	No	protein of unknown function DUF74
Rhodobacter sphaeroides ATCC 17025	A4WV37	No	No	Yes	FeS assembly protein SufB
Rhodobacter sphaeroides ATCC 17025	A4WV47	No	No	No	alanyl-tRNA synthetase
Rhodobacter sphaeroides ATCC 17025	A4WV48	No	No	No	recA protein
Rhodobacter sphaeroides ATCC 17025	A4WV49	No	No	No	hypothetical protein
Rhodobacter sphaeroides ATCC 17025	A4WV50	No	No	No	integral membrane sensor hybrid histidine kinase
Rhodobacter sphaeroides ATCC 17025	A4WV57	No	No	No	acriflavin resistance protein
Rhodobacter sphaeroides ATCC 17025	A4WV63	No	No	No	UbiD family decarboxylase
Rhodobacter sphaeroides ATCC 17025	A4WV66	No	No	No	C4-dicarboxylate transporter/malic acid transport protein
Rhodobacter sphaeroides ATCC 17025	A4WV75	No	No	No	hypothetical protein
Rhodobacter sphaeroides ATCC 17025	A4WV81	No	No	No	4-deoxy-L-threo-5-hexosulose-uronate ketol-isomerase
Rhodobacter sphaeroides ATCC 17025	A4WV82	No	No	No	Cupin 2, conserved barrel domain protein
Rhodobacter sphaeroides ATCC 17025	A4WV83	No	No	No	TRAP dicarboxylate transporter, DctM subunit
Rhodobacter sphaeroides ATCC 17025	A4WV90	No	No	No	hypothetical protein
Rhodobacter sphaeroides ATCC 17025	A4WV91	No	No	No	peptidase S1 and S6, chymotrypsin/Hap
Rhodobacter sphaeroides ATCC 17025	A4WVA8	No	No	No	Ku domain protein
Rhodobacter sphaeroides ATCC 17025	A4WVA9	No	No	No	Alcohol dehydrogenase, zinc-binding domain protein
Rhodobacter sphaeroides ATCC 17025	A4WVB0	No	No	No	rpsU-divergently transcribed protein
Rhodobacter sphaeroides ATCC 17025	A4WVC3	No	No	No	hypothetical protein
Rhodobacter sphaeroides ATCC 17025	A4WVC4	No	No	No	MJ0042 family finger-like protein
Rhodobacter sphaeroides ATCC 17025	A4WVC5	No	No	No	ABC transporter related
Rhodobacter sphaeroides ATCC 17025	A4WVC6	No	No	No	protein of unknown function DUF214
Rhodobacter sphaeroides ATCC 17025	A4WVC8	No	No	No	GCN5-related N-acetyltransferase
Rhodobacter sphaeroides ATCC 17025	A4WVC9	No	No	No	molybdopterin-guanine dinucleotide biosynthesis protein B
Rhodobacter sphaeroides ATCC 17025	A4WVE0	No	No	Yes	acetyl-CoA acetyltransferase
Rhodobacter sphaeroides ATCC 17025	A4WVE1	No	No	No	acetoacetyl-CoA reductase
Rhodobacter sphaeroides ATCC 17025	A4WVG3	No	No	Yes	phenylalanyl-tRNA synthetase, alpha subunit
Rhodobacter sphaeroides ATCC 17025	A4WVG4	No	No	No	hypothetical protein
Rhodobacter sphaeroides ATCC 17025	A4WVG5	No	No	Yes	phenylalanyl-tRNA synthetase, beta subunit
Rhodobacter sphaeroides ATCC 17025	A4WVG6	No	No	No	protein of unknown function DUF1523
Rhodobacter sphaeroides ATCC 17025	A4WVH4	No	No	Yes	ABC transporter related
Rhodobacter sphaeroides ATCC 17025	A4WVH5	No	No	Yes	polar amino acid ABC transporter, inner membrane subunit
Rhodobacter sphaeroides ATCC 17025	A4WVH6	No	No	No	polar amino acid ABC transporter, inner membrane subunit
Rhodobacter sphaeroides ATCC 17025	A4WVH7	No	No	Yes	cationic amino acid ABC transporter, periplasmic binding protein
Rhodobacter sphaeroides ATCC 17025	A4WVI1	No	No	No	protease Do
Rhodobacter sphaeroides ATCC 17025	A4WVI3	No	No	Yes	ribosomal protein L17
Rhodobacter sphaeroides ATCC 17025	A4WVI4	No	No	Yes	DNA-directed RNA polymerase, alpha subunit
Rhodobacter sphaeroides ATCC 17025	A4WVI5	No	No	Yes	ribosomal protein S11
Rhodobacter sphaeroides ATCC 17025	A4WVI9	No	No	Yes	ribosomal protein L15
Rhodobacter sphaeroides ATCC 17025	A4WVJ0	No	No	No	ribosomal protein L30
Rhodobacter sphaeroides ATCC 17025	A4WVJ1	No	No	Yes	ribosomal protein S5
Rhodobacter sphaeroides ATCC 17025	A4WVK3	No	No	Yes	ribosomal protein L22
Rhodobacter sphaeroides ATCC 17025	A4WVK4	No	No	No	ribosomal protein S19
Rhodobacter sphaeroides ATCC 17025	A4WVK5	No	No	No	ribosomal protein L2
Rhodobacter sphaeroides ATCC 17025	A4WVK7	No	No	Yes	ribosomal protein L4/L1e
Rhodobacter sphaeroides ATCC 17025	A4WVK8	No	No	Yes	ribosomal protein L3
Rhodobacter sphaeroides ATCC 17025	A4WVL0	No	No	Yes	translation elongation factor Tu
Rhodobacter sphaeroides ATCC 17025	A4WVL1	No	No	Yes	translation elongation factor G
Rhodobacter sphaeroides ATCC 17025	A4WVL5	No	No	Yes	DNA-directed RNA polymerase, beta' subunit
Rhodobacter sphaeroides ATCC 17025	A4WVL6	No	No	Yes	DNA-directed RNA polymerase, beta subunit
Rhodobacter sphaeroides ATCC 17025	A4WVL6	No	No	Yes	DNA-directed RNA polymerase, beta subunit
Rhodobacter sphaeroides ATCC 17025	A4WVL6	No	No	Yes	DNA-directed RNA polymerase, beta subunit
Rhodobacter sphaeroides ATCC 17025	A4WVL7	No	No	No	ribosomal protein L7/L12
Rhodobacter sphaeroides ATCC 17025	A4WVL8	No	No	No	ribosomal protein L10
Rhodobacter sphaeroides ATCC 17025	A4WVN9	Yes	No	No	hypothetical protein
Rhodobacter sphaeroides ATCC 17025	A4WVP0	No	No	Yes	Phosphoenolpyruvate carboxykinase (ATP)
Rhodobacter sphaeroides ATCC 17025	A4WVQ0	No	No	Yes	(p)ppGpp synthetase I, SpoT/RelA
Rhodobacter sphaeroides ATCC 17025	A4WVR1	No	No	No	hypothetical protein
Rhodobacter sphaeroides ATCC 17025	A4WVR2	No	No	No	Ig family protein
Rhodobacter sphaeroides ATCC 17025	A4WVR9	No	No	No	flagellar hook capping protein
Rhodobacter sphaeroides ATCC 17025	A4WVS0	Yes	No	No	hypothetical protein
Rhodobacter sphaeroides ATCC 17025	A4WVS9	No	No	No	flagellar basal-body rod protein FlgG
Rhodobacter sphaeroides ATCC 17025	A4WVT0	Yes	No	No	SAF domain
Rhodobacter sphaeroides ATCC 17025	A4WVT1	No	No	No	flagellar L-ring protein
Rhodobacter sphaeroides ATCC 17025	A4WVT2	Yes	No	No	hypothetical protein
Rhodobacter sphaeroides ATCC 17025	A4WVT3	No	No	No	transposase, IS4 family protein
Rhodobacter sphaeroides ATCC 17025	A4WVT4	No	No	No	type III secretion exporter
Rhodobacter sphaeroides ATCC 17025	A4WVU3	No	No	No	ROK family protein
Rhodobacter sphaeroides ATCC 17025	A4WVU4	No	No	No	surface antigen (D15)
Rhodobacter sphaeroides ATCC 17025	A4WVV8	No	No	No	Ferrochelatase
Rhodobacter sphaeroides ATCC 17025	A4WVW0	No	No	No	ErfK/YbiS/YcfS/YnhG family protein
Rhodobacter sphaeroides ATCC 17025	A4WVW1	No	No	Yes	Allergen V5/Tpx-1 family protein
Rhodobacter sphaeroides ATCC 17025	A4WVW2	No	No	No	ErfK/YbiS/YcfS/YnhG family protein
Rhodobacter sphaeroides ATCC 17025	A4WVX0	No	No	No	response regulator receiver protein
Rhodobacter sphaeroides ATCC 17025	A4WVX8	No	No	Yes	DNA mismatch repair protein MutS
Rhodobacter sphaeroides ATCC 17025	A4WVX8	No	No	Yes	DNA mismatch repair protein MutS
Rhodobacter sphaeroides ATCC 17025	A4WVX9	No	No	Yes	GrpE protein
Rhodobacter sphaeroides ATCC 17025	A4WVY6	No	No	No	parB-like partition protein
Rhodobacter sphaeroides ATCC 17025	A4WVY7	No	No	No	Cobyrinic acid a,c-diamide synthase
Rhodobacter sphaeroides ATCC 17025	A4WVY9	Yes	No	No	glucose inhibited division protein A
Rhodobacter sphaeroides ATCC 17025	A4WVZ0	Yes	No	No	tRNA modification GTPase TrmE
Rhodobacter sphaeroides ATCC 17025	A4WW08	No	No	No	Transcriptional regulators-like protein
Rhodobacter sphaeroides ATCC 17025	A4WW09	No	No	No	pseudoazurin
Rhodobacter sphaeroides ATCC 17025	A4WW34	No	No	Yes	Ribulose-bisphosphate carboxylase
Rhodobacter sphaeroides ATCC 17025	A4WW35	No	No	Yes	Ribulose-bisphosphate carboxylase
Rhodobacter sphaeroides ATCC 17025	A4WW36	No	No	Yes	fructose-bisphosphate aldolase, class II, Calvin cycle subtype
Rhodobacter sphaeroides ATCC 17025	A4WW37	No	No	No	Phosphoribulokinase
Rhodobacter sphaeroides ATCC 17025	A4WW38	No	No	Yes	Inositol phosphatase/fructose-1,6-bisphosphatase
Rhodobacter sphaeroides ATCC 17025	A4WW39	No	No	No	transcriptional regulator, LysR family
Rhodobacter sphaeroides ATCC 17025	A4WW50	No	No	No	Transketolase, central region
Rhodobacter sphaeroides ATCC 17025	A4WW51	No	No	Yes	acyl-CoA dehydrogenase domain protein
Rhodobacter sphaeroides ATCC 17025	A4WW54	No	No	No	transcriptional regulator, SARP family
Rhodobacter sphaeroides ATCC 17025	A4WW55	No	No	No	phosphoesterase, PA-phosphatase related
Rhodobacter sphaeroides ATCC 17025	A4WW56	No	No	No	peptidase S8 and S53, subtilisin, kexin, sedolisin
Rhodobacter sphaeroides ATCC 17025	A4WW60	No	No	No	flagellar hook-associated protein FlgK
Rhodobacter sphaeroides ATCC 17025	A4WW61	Yes	No	No	hypothetical protein
Rhodobacter sphaeroides ATCC 17025	A4WW63	No	No	No	PAS/PAC sensor hybrid histidine kinase
Rhodobacter sphaeroides ATCC 17025	A4WW64	Yes	No	No	hypothetical protein
Rhodobacter sphaeroides ATCC 17025	A4WW68	No	No	No	flagellar M-ring protein FliF
Rhodobacter sphaeroides ATCC 17025	A4WW69	Yes	No	No	flagellar basal body-associated protein FliL
Rhodobacter sphaeroides ATCC 17025	A4WW70	No	No	No	hypothetical protein
Rhodobacter sphaeroides ATCC 17025	A4WW71	No	No	No	hypothetical protein
Rhodobacter sphaeroides ATCC 17025	A4WW75	No	No	No	3-deoxy-manno-octulosonate cytidylyltransferase
Rhodobacter sphaeroides ATCC 17025	A4WW76	No	No	No	3'(2'),5'-bisphosphate nucleotidase
Rhodobacter sphaeroides ATCC 17025	A4WW78	No	No	Yes	NusA antitermination factor
Rhodobacter sphaeroides ATCC 17025	A4WW79	No	No	No	protein of unknown function DUF448
Rhodobacter sphaeroides ATCC 17025	A4WW80	No	No	Yes	translation initiation factor IF-2
Rhodobacter sphaeroides ATCC 17025	A4WW88	No	No	Yes	chaperone protein DnaJ
Rhodobacter sphaeroides ATCC 17025	A4WW89	No	No	Yes	chaperone protein DnaK
Rhodobacter sphaeroides ATCC 17025	A4WW99	No	No	No	NADH dehydrogenase
Rhodobacter sphaeroides ATCC 17025	A4WWA0	No	No	No	putative undecaprenol kinase
Rhodobacter sphaeroides ATCC 17025	A4WWA2	No	No	No	hypothetical protein
Rhodobacter sphaeroides ATCC 17025	A4WWA3	No	No	No	glutathione-dependent formaldehyde-activating, GFA
Rhodobacter sphaeroides ATCC 17025	A4WWA4	No	No	Yes	Glutamate synthase (ferredoxin)
Rhodobacter sphaeroides ATCC 17025	A4WWA7	No	No	No	domain of unknown function DUF1730
Rhodobacter sphaeroides ATCC 17025	A4WWA8	No	No	No	hypothetical protein
Rhodobacter sphaeroides ATCC 17025	A4WWA9	No	No	Yes	branched-chain amino acid aminotransferase
Rhodobacter sphaeroides ATCC 17025	A4WWC3	No	No	No	ABC transporter related
Rhodobacter sphaeroides ATCC 17025	A4WWC4	No	No	No	cytochrome c1
Rhodobacter sphaeroides ATCC 17025	A4WWC5	No	No	Yes	Cytochrome b/b6, N-terminal domain
Rhodobacter sphaeroides ATCC 17025	A4WWE2	No	No	No	hypothetical protein
Rhodobacter sphaeroides ATCC 17025	A4WWE3	No	No	No	hypothetical protein
Rhodobacter sphaeroides ATCC 17025	A4WWE5	No	No	No	phage portal protein, lambda family
Rhodobacter sphaeroides ATCC 17025	A4WXU0	Yes	No	No	transposase, IS4 family protein
Rhodobacter sphaeroides ATCC 17025	A4WWJ2	No	No	No	diguanylate cyclase/phosphodiesterase
Rhodobacter sphaeroides ATCC 17025	A4WWJ3	No	No	No	PP-loop domain protein
Rhodobacter sphaeroides ATCC 17025	A4WWK1	No	No	Yes	excinuclease ABC, B subunit
Rhodobacter sphaeroides ATCC 17025	A4WWK5	No	No	No	carboxynorspermidine decarboxylase
Rhodobacter sphaeroides ATCC 17025	A4WWK6	No	No	No	Saccharopine dehydrogenase
Rhodobacter sphaeroides ATCC 17025	A4WWM2	No	No	Yes	cell division FtsK/SpoIIIE
Rhodobacter sphaeroides ATCC 17025	A4WWN6	No	No	No	putative metalloendopeptidase, glycoprotease family
Rhodobacter sphaeroides ATCC 17025	A4WWN7	No	No	No	NAD-dependent glycerol-3-phosphate dehydrogenase domain protein
Rhodobacter sphaeroides ATCC 17025	A4WWN8	No	No	No	YCII-related protein
Rhodobacter sphaeroides ATCC 17025	A4WWN9	No	No	No	protein of unknown function DUF55
Rhodobacter sphaeroides ATCC 17025	A4WWP0	No	No	Yes	Polyribonucleotide nucleotidyltransferase
Rhodobacter sphaeroides ATCC 17025	A4WWP0	No	No	Yes	Polyribonucleotide nucleotidyltransferase
Rhodobacter sphaeroides ATCC 17025	A4WWP1	No	No	No	ribosomal protein S15
Rhodobacter sphaeroides ATCC 17025	A4WWP5	No	No	Yes	periplasmic protein-like protein
Rhodobacter sphaeroides ATCC 17025	A4WWP6	No	No	No	ribosome-binding factor A
Rhodobacter sphaeroides ATCC 17025	A4WWP7	No	No	Yes	Dihydrodipicolinate reductase
Rhodobacter sphaeroides ATCC 17025	A4WWP8	No	No	No	Fmu (Sun) domain protein
Rhodobacter sphaeroides ATCC 17025	A4WWP9	No	No	No	Heparinase II/III family protein
Rhodobacter sphaeroides ATCC 17025	A4WWS2	No	No	No	thioredoxin
Rhodobacter sphaeroides ATCC 17025	A4WWS3	No	No	No	UvrD-like DNA helicase, C terminal
Rhodobacter sphaeroides ATCC 17025	A4WWS9	No	No	Yes	integral membrane sensor signal transduction histidine kinase
Rhodobacter sphaeroides ATCC 17025	A4WWT0	No	No	No	electron transport protein SCO1/SenC
Rhodobacter sphaeroides ATCC 17025	A4WWT1	No	No	No	two component transcriptional regulator, Fis family
Rhodobacter sphaeroides ATCC 17025	A4WWT5	Yes	No	No	glycosyl transferase, family 8
Rhodobacter sphaeroides ATCC 17025	A4WWT6	No	No	Yes	adenosylhomocysteinase
Rhodobacter sphaeroides ATCC 17025	A4WWT7	No	No	Yes	tryptophan synthase, beta subunit
Rhodobacter sphaeroides ATCC 17025	A4WWV9	No	No	No	hypothetical protein
Rhodobacter sphaeroides ATCC 17025	A4WWW0	Yes	No	No	hypothetical protein
Rhodobacter sphaeroides ATCC 17025	A4WWW5	No	No	No	methionine aminopeptidase, type I
Rhodobacter sphaeroides ATCC 17025	A4WWW6	No	No	No	TonB family protein
Rhodobacter sphaeroides ATCC 17025	A4WWY1	No	No	Yes	crotonyl-CoA reductase
Rhodobacter sphaeroides ATCC 17025	A4WWZ2	No	No	No	ABC transporter related
Rhodobacter sphaeroides ATCC 17025	A4WWZ3	No	No	Yes	uncharacterised conserved protein UCP028101
Rhodobacter sphaeroides ATCC 17025	A4WWZ5	No	No	No	protein of unknown function DUF1111
Rhodobacter sphaeroides ATCC 17025	A4WWZ6	No	No	Yes	bacterioferritin
Rhodobacter sphaeroides ATCC 17025	A4WWZ8	No	No	No	Uncharacterized iron-regulated protein-like protein
Rhodobacter sphaeroides ATCC 17025	A4WX05	No	No	Yes	Chitin deacetylase
Rhodobacter sphaeroides ATCC 17025	A4WX06	No	No	No	Transthyretin
Rhodobacter sphaeroides ATCC 17025	A4WX08	Yes	No	No	antenna complex, alpha/beta subunit
Rhodobacter sphaeroides ATCC 17025	A4WX09	No	No	Yes	isocitrate dehydrogenase, NADP-dependent
Rhodobacter sphaeroides ATCC 17025	A4WX10	No	No	No	2-dehydropantoate 2-reductase
Rhodobacter sphaeroides ATCC 17025	A4WX15	No	No	No	BLUF domain protein
Rhodobacter sphaeroides ATCC 17025	A4WX16	Yes	No	No	hypothetical protein
Rhodobacter sphaeroides ATCC 17025	A4WX17	No	No	No	cobalamin (vitamin B12) biosynthesis CbiX protein
Rhodobacter sphaeroides ATCC 17025	A4WX24	No	No	No	heat shock protein Hsp20
Rhodobacter sphaeroides ATCC 17025	A4WX25	No	No	No	protein of unknown function DUF1150
Rhodobacter sphaeroides ATCC 17025	A4WX26	No	No	No	Mg chelatase, subunit ChlI
Rhodobacter sphaeroides ATCC 17025	A4WX28	No	No	No	oxidoreductase alpha (molybdopterin) subunit
Rhodobacter sphaeroides ATCC 17025	A4WX29	No	No	No	NAD+ synthetase
Rhodobacter sphaeroides ATCC 17025	A4WX30	No	No	No	molybdenum cofactor synthesis domain
Rhodobacter sphaeroides ATCC 17025	A4WX31	No	No	No	Alcohol dehydrogenase, zinc-binding domain protein
Rhodobacter sphaeroides ATCC 17025	A4WX35	No	No	No	phage integrase family protein
Rhodobacter sphaeroides ATCC 17025	A4WX38	No	No	No	ribonuclease D
Rhodobacter sphaeroides ATCC 17025	A4WX39	No	No	No	hypothetical protein
Rhodobacter sphaeroides ATCC 17025	A4WX40	No	No	No	Fe-S metabolism associated SufE
Rhodobacter sphaeroides ATCC 17025	A4WX46	No	No	Yes	cobalt chelatase, pCobS small subunit
Rhodobacter sphaeroides ATCC 17025	A4WX47	No	No	Yes	heat shock protein DnaJ domain protein
Rhodobacter sphaeroides ATCC 17025	A4WX49	No	No	No	malate synthase G
Rhodobacter sphaeroides ATCC 17025	A4WX50	No	No	No	Deoxyribodipyrimidine photo-lyase
Rhodobacter sphaeroides ATCC 17025	A4WX50	No	No	No	Deoxyribodipyrimidine photo-lyase
Rhodobacter sphaeroides ATCC 17025	A4WX51	No	No	No	aminopeptidase N
Rhodobacter sphaeroides ATCC 17025	A4WX57	No	No	Yes	valyl-tRNA synthetase
Rhodobacter sphaeroides ATCC 17025	A4WX59	No	No	Yes	Orn/DAP/Arg decarboxylase 2
Rhodobacter sphaeroides ATCC 17025	A4WX60	No	No	No	hypothetical protein
Rhodobacter sphaeroides ATCC 17025	A4WX61	No	No	Yes	citrate synthase I
Rhodobacter sphaeroides ATCC 17025	A4WX65	No	No	No	molybdenum cofactor synthesis domain
Rhodobacter sphaeroides ATCC 17025	A4WX68	No	No	No	anthranilate phosphoribosyltransferase
Rhodobacter sphaeroides ATCC 17025	A4WX69	No	No	No	glutamine amidotransferase of anthranilate synthase
Rhodobacter sphaeroides ATCC 17025	A4WX76	No	No	No	ornithine carbamoyltransferase
Rhodobacter sphaeroides ATCC 17025	A4WX77	No	No	No	hypothetical protein
Rhodobacter sphaeroides ATCC 17025	A4WXA1	No	No	Yes	alanine racemase domain protein
Rhodobacter sphaeroides ATCC 17025	A4WXA2	No	No	Yes	sulfotransferase
Rhodobacter sphaeroides ATCC 17025	A4WXA5	No	No	No	leucyl-tRNA synthetase
Rhodobacter sphaeroides ATCC 17025	146276058	No	No	No	Arg tRNA
Rhodobacter sphaeroides ATCC 17025	146276058	No	No	No	SRP RNA; RNA component of signal recognition particle
Rhodobacter sphaeroides ATCC 17025	146276058	No	No	No	Phe tRNA
Rhodobacter sphaeroides ATCC 17025	146276058	No	No	No	Leu tRNA
Rhodobacter sphaeroides ATCC 17025	146276058	No	No	No	Gly tRNA
Rhodobacter sphaeroides ATCC 17025	146276058	No	No	No	Ala tRNA
Rhodobacter sphaeroides ATCC 17025	146276058	No	No	No	Leu tRNA
Rhodobacter sphaeroides ATCC 17025	146276058	No	No	No	Cys tRNA
Rhodobacter sphaeroides ATCC 17025	146276058	No	No	No	Arg tRNA
Rhodobacter sphaeroides ATCC 17025	146276058	No	No	No	Gly tRNA
Rhodobacter sphaeroides ATCC 17025	146276058	No	No	No	Asp tRNA
Rhodobacter sphaeroides ATCC 17025	146276058	No	No	No	Asp tRNA
Rhodobacter sphaeroides ATCC 17025	146276058	No	No	No	RNA component of RNaseP
Lawsonia intracellularis PHE/MN100	Q1MSG8	No	No	No	ATPase involved in DNA replication initiation
Lawsonia intracellularis PHE/MN100	Q1MSG7	No	No	No	Protein chain release factor A
Lawsonia intracellularis PHE/MN100	Q1MSG5	No	No	No	hemolysin A
Lawsonia intracellularis PHE/MN100	Q1MSG4	No	No	No	superoxide dismutase precursor (Cu-Zn)
Lawsonia intracellularis PHE/MN100	Q1MSG3	No	No	No	NA
Lawsonia intracellularis PHE/MN100	Q1MSG0	No	No	No	NA
Lawsonia intracellularis PHE/MN100	Q1MSF9	No	No	No	NA
Lawsonia intracellularis PHE/MN100	Q1MSF6	No	No	No	1-acyl-sn-glycerol-3-phosphate acyltransferase
Lawsonia intracellularis PHE/MN100	Q1MSF5	No	No	No	ATPase related to the helicase subunit of the Holliday junction resolvase
Lawsonia intracellularis PHE/MN100	Q1MSE9	No	No	No	Tryptophanyl-tRNA synthetase
Lawsonia intracellularis PHE/MN100	Q1MSE8	No	No	No	Zn-dependent proteases
Lawsonia intracellularis PHE/MN100	Q1MSE7	No	No	Yes	Tyrosyl-tRNA synthetase
Lawsonia intracellularis PHE/MN100	Q1MSE6	No	No	No	O-6-alkylguanine-DNA/cysteine-protein methyltransferase
Lawsonia intracellularis PHE/MN100	Q1MSE2	No	No	No	Flagellar motor switch protein
Lawsonia intracellularis PHE/MN100	Q1MSE1	No	No	No	NA
Lawsonia intracellularis PHE/MN100	Q1MSE0	No	No	No	NA
Lawsonia intracellularis PHE/MN100	Q1MSC9	No	No	No	NA
Lawsonia intracellularis PHE/MN100	Q1MSC8	No	No	No	NA
Lawsonia intracellularis PHE/MN100	Q1MSC8	No	No	No	NA
Lawsonia intracellularis PHE/MN100	Q1MSC7	No	No	No	NA
Lawsonia intracellularis PHE/MN100	Q1MSC4	No	No	No	NA
Lawsonia intracellularis PHE/MN100	Q1MSC2	No	No	No	Preprotein translocase subunit SecF
Lawsonia intracellularis PHE/MN100	Q1MSB9	No	No	No	uncharacterized protein involved in outer membrane biogenesis
Lawsonia intracellularis PHE/MN100	Q1MSB9	No	No	No	uncharacterized protein involved in outer membrane biogenesis
Lawsonia intracellularis PHE/MN100	Q1MSB8	No	No	No	ATP-dependent exoDNAse (exonuclease V) beta subunit (contains helicase and exonuclease domains)
Lawsonia intracellularis PHE/MN100	Q1MS99	Yes	No	No	NA
Lawsonia intracellularis PHE/MN100	Q1MS98	No	No	No	NA
Lawsonia intracellularis PHE/MN100	Q1MS97	No	No	No	NA
Lawsonia intracellularis PHE/MN100	Q1MS96	No	No	No	NA
Lawsonia intracellularis PHE/MN100	Q1MS94	No	No	No	phosphodiesterase
Lawsonia intracellularis PHE/MN100	Q1MS93	No	No	No	sugar ABC transporter, ATP-binding protein
Lawsonia intracellularis PHE/MN100	Q1MS92	No	No	No	probable extracellular solute-binding protein
Lawsonia intracellularis PHE/MN100	Q1MS86	No	No	No	FOG: CBS domain
Lawsonia intracellularis PHE/MN100	Q1MS85	No	No	No	NA
Lawsonia intracellularis PHE/MN100	Q1MS84	No	No	No	Molecular chaperone dnaK
Lawsonia intracellularis PHE/MN100	Q1MS76	No	No	No	hypothetical protein
Lawsonia intracellularis PHE/MN100	Q1MS75	No	No	No	Fructose-2,6-bisphosphatase
Lawsonia intracellularis PHE/MN100	Q1MS74	No	No	No	CheY-like receiver
Lawsonia intracellularis PHE/MN100	Q1MS72	No	No	No	CorA, CorA-like Mg2+ transporter protein
Lawsonia intracellularis PHE/MN100	Q1MS61	No	No	No	Dihydrodipicolinate synthase/N-acetylneuraminate lyase
Lawsonia intracellularis PHE/MN100	Q1MS58	No	No	No	Site-specific recombinase XerC
Lawsonia intracellularis PHE/MN100	Q1MS57	No	No	No	hypothetical protein
Lawsonia intracellularis PHE/MN100	Q1MS56	No	No	No	predicted GTPases
Lawsonia intracellularis PHE/MN100	Q1MS55	No	No	No	Seryl-tRNA synthetase
Lawsonia intracellularis PHE/MN100	Q1MS50	No	No	No	peptide methionine sulfoxide reductase
Lawsonia intracellularis PHE/MN100	Q1MS49	No	No	No	Conserved domain frequently associated with peptide methionine sulfoxide reductase
Lawsonia intracellularis PHE/MN100	Q1MS48	No	No	No	Xaa-Pro aminopeptidase
Lawsonia intracellularis PHE/MN100	Q1MS47	No	No	No	Cytochrome c biogenesis protein
Lawsonia intracellularis PHE/MN100	Q1MS46	No	No	No	maltose O-acetyltransferase
Lawsonia intracellularis PHE/MN100	Q1MS45	No	No	No	DnaJ-class molecular chaperone
Lawsonia intracellularis PHE/MN100	Q1MS44	No	No	No	hypothetical protein
Lawsonia intracellularis PHE/MN100	Q1MS43	No	No	No	ATPases with chaperone activity, ATP-binding subunit
Lawsonia intracellularis PHE/MN100	Q1MS35	No	No	No	predicted polymerase, most proteins contain PALM domain, HD hydrolase domain and Zn-ribbon domain
Lawsonia intracellularis PHE/MN100	Q1MS33	No	No	No	hypothetical protein
Lawsonia intracellularis PHE/MN100	Q1MS30	No	No	No	hypothetical protein
Lawsonia intracellularis PHE/MN100	Q1MS29	No	No	No	predicted glycosyltransferases
Lawsonia intracellularis PHE/MN100	Q1MS28	No	No	No	predicted xylanase/chitin deacetylase
Lawsonia intracellularis PHE/MN100	Q1MS27	No	No	No	NA
Lawsonia intracellularis PHE/MN100	Q1MS25	No	No	No	SAM-dependent methyltransferases
Lawsonia intracellularis PHE/MN100	Q1MS24	No	No	No	GTP-binding protein lepA
Lawsonia intracellularis PHE/MN100	Q1MS23	No	No	No	predicted GTPase, probable translation factor
Lawsonia intracellularis PHE/MN100	Q1MS21	No	No	No	predicted ATP-dependent protease
Lawsonia intracellularis PHE/MN100	Q1MRZ9	No	No	No	NA
Lawsonia intracellularis PHE/MN100	Q1MRZ8	No	No	No	hypothetical protein
Lawsonia intracellularis PHE/MN100	Q1MRZ7	No	No	No	prophage DLP12 integrase
Lawsonia intracellularis PHE/MN100	Q1MRZ6	No	No	No	NA
Lawsonia intracellularis PHE/MN100	Q1MRZ4	Yes	No	No	NA
Lawsonia intracellularis PHE/MN100	Q1MRZ3	Yes	No	No	hypothetical protein
Lawsonia intracellularis PHE/MN100	Q1MRZ0	Yes	No	No	NA
Lawsonia intracellularis PHE/MN100	Q1MRY9	No	No	No	endonuclease I
Lawsonia intracellularis PHE/MN100	Q1MRY1	No	No	No	Dihydropteroate synthase and related enzymes
Lawsonia intracellularis PHE/MN100	Q1MRY0	No	No	No	hypothetical protein
Lawsonia intracellularis PHE/MN100	Q1MRX9	No	No	Yes	hypothetical protein
Lawsonia intracellularis PHE/MN100	Q1MRX7	No	No	No	UDP-glucose pyrophosphorylase
Lawsonia intracellularis PHE/MN100	Q1MRX6	No	No	No	Primosomal protein N' (replication factor Y)-superfamily II helicase
Lawsonia intracellularis PHE/MN100	Q1MRX6	No	No	No	Primosomal protein N' (replication factor Y)-superfamily II helicase
Lawsonia intracellularis PHE/MN100	Q1MRX0	No	No	No	AICAR transformylase/IMP cyclohydrolase PurH
Lawsonia intracellularis PHE/MN100	Q1MRW9	No	No	No	hypothetical protein
Lawsonia intracellularis PHE/MN100	Q1MRW8	No	No	No	Adenylosuccinate synthase
Lawsonia intracellularis PHE/MN100	Q1MRW7	No	No	No	predicted tRNA(5-methylaminomethyl-2-thiouridylate) methyltransferase, contains the PP-loop ATPase domain
Lawsonia intracellularis PHE/MN100	Q1MRW6	No	No	No	predicted Fe-S oxidoreductases
Lawsonia intracellularis PHE/MN100	Q1MRW5	No	No	Yes	Delta-aminolevulinic acid dehydratase
Lawsonia intracellularis PHE/MN100	Q1MRW4	No	No	No	predicted Fe-S oxidoreductases
Lawsonia intracellularis PHE/MN100	Q1MRW3	No	No	No	transcriptional regulators
Lawsonia intracellularis PHE/MN100	Q1MRW2	No	No	No	hypothetical protein
Lawsonia intracellularis PHE/MN100	Q1MRW0	No	No	No	Flagellin-specific chaperone FliS
Lawsonia intracellularis PHE/MN100	Q1MRV9	No	No	No	Flagellar capping protein
Lawsonia intracellularis PHE/MN100	Q1MRV4	No	No	No	Phenylalanyl-tRNA synthetase beta subunit
Lawsonia intracellularis PHE/MN100	Q1MRV3	No	No	No	predicted transcriptional regulators
Lawsonia intracellularis PHE/MN100	Q1MRU2	No	No	No	Fructose-1,6-bisphosphatase/sedoheptulose 1,7-bisphosphatase and related proteins
Lawsonia intracellularis PHE/MN100	Q1MRU1	No	No	No	Arginyl-tRNA synthetase
Lawsonia intracellularis PHE/MN100	Q1MRT4	No	No	No	Mismatch repair ATPase (MutS family)
Lawsonia intracellularis PHE/MN100	Q1MRS9	No	No	No	Helicase subunit of the DNA excision repair complex
Lawsonia intracellularis PHE/MN100	Q1MRR3	No	No	No	DNA polymerase III, alpha subunit
Lawsonia intracellularis PHE/MN100	Q1MRQ5	No	No	No	Cysteine sulfinate desulfinase/cysteine desulfurase and related enzymes
Lawsonia intracellularis PHE/MN100	Q1MRQ4	No	No	No	NifU homolog involved in Fe-S cluster formation
Lawsonia intracellularis PHE/MN100	Q1MRP9	No	No	No	hypothetical protein
Lawsonia intracellularis PHE/MN100	Q1MRP8	No	No	No	NA
Lawsonia intracellularis PHE/MN100	Q1MRN0	No	No	No	NA
Lawsonia intracellularis PHE/MN100	Q1MRM9	No	No	No	Protoporphyrinogen oxidase
Lawsonia intracellularis PHE/MN100	Q1MRM8	No	No	No	Svh
Lawsonia intracellularis PHE/MN100	Q1MRM6	No	No	No	fumarate hydratase
Lawsonia intracellularis PHE/MN100	Q1MRM5	No	No	No	NA
Lawsonia intracellularis PHE/MN100	Q1MRM4	No	No	No	phosphoribosylaminoimidazole (AIR) synthetase
Lawsonia intracellularis PHE/MN100	Q1MRM3	No	No	No	NA
Lawsonia intracellularis PHE/MN100	Q1MRM2	No	No	No	hypothetical protein
Lawsonia intracellularis PHE/MN100	Q1MRM1	No	No	No	Glycyl-tRNA synthetase, beta subunit
Lawsonia intracellularis PHE/MN100	Q1MRM0	No	No	No	Glycyl-tRNA synthetase, alpha subunit
Lawsonia intracellularis PHE/MN100	Q1MRL5	No	No	No	transcription-repair coupling factor (superfamily II helicase)
Lawsonia intracellularis PHE/MN100	Q1MRJ3	No	No	No	NA
Lawsonia intracellularis PHE/MN100	Q1MRJ2	No	No	No	hypothetical protein
Lawsonia intracellularis PHE/MN100	Q1MRI3	No	No	No	branched chain amino acid ABC transporter, permease protein
Lawsonia intracellularis PHE/MN100	Q1MRI2	No	No	No	branched chain amino acid ABC transporter, permease protein
Lawsonia intracellularis PHE/MN100	Q1MRC9	No	No	No	predicted Fe-S oxidoreductase
Lawsonia intracellularis PHE/MN100	Q1MRC8	No	No	No	Actin-like ATPase involved in cell morphogenesis
Lawsonia intracellularis PHE/MN100	Q1MP34	No	No	No	F0F1-type ATP synthase, subunit c
Lawsonia intracellularis PHE/MN100	Q1MRB8	No	No	No	proton ATPase beta subunit
Lawsonia intracellularis PHE/MN100	Q1MRB1	No	No	No	bifunctional tryptophan synthase TRPB
Lawsonia intracellularis PHE/MN100	Q1MRB0	No	No	No	Tryptophan synthase beta chain
Lawsonia intracellularis PHE/MN100	Q1MRA9	No	No	No	phosphoribosyl anthranilate isomerase
Lawsonia intracellularis PHE/MN100	Q1MRA8	No	No	No	Probable indole-3-glycerol phosphate synthase protein
Lawsonia intracellularis PHE/MN100	Q1MRA6	No	No	No	probable kynureninase (kyurenine hydrolase)
Lawsonia intracellularis PHE/MN100	Q1MRA5	No	No	No	probable permease of ABC transporter
Lawsonia intracellularis PHE/MN100	Q1MRA0	No	No	No	7-keto-8-aminopelargonate synthetase and related enzymes
Lawsonia intracellularis PHE/MN100	Q1MR99	No	No	No	hypothetical protein
Lawsonia intracellularis PHE/MN100	Q1MR98	No	No	No	Ubie_methyltran, ubiE/COQ5 methyltransferase family
Lawsonia intracellularis PHE/MN100	Q1MR95	No	No	No	hypothetical protein
Lawsonia intracellularis PHE/MN100	Q1MR67	No	No	No	hypothetical protein
Lawsonia intracellularis PHE/MN100	Q1MR66	No	No	No	ABC-type (unclassified) transport system, ATPase component
Lawsonia intracellularis PHE/MN100	Q1MR62	No	No	No	putative outer membrane protein
Lawsonia intracellularis PHE/MN100	Q1MR61	No	No	No	hypothetical protein
Lawsonia intracellularis PHE/MN100	Q1MR60	No	No	No	Glutamyl-and glutaminyl-tRNA synthetases
Lawsonia intracellularis PHE/MN100	Q1MR50	No	No	No	predicted permease
Lawsonia intracellularis PHE/MN100	Q1MR37	No	No	No	Permeases of the major facilitator superfamily
Lawsonia intracellularis PHE/MN100	Q1MR22	No	No	No	branched chain amino acid ABC transporter, ATP-binding protein
Lawsonia intracellularis PHE/MN100	Q1MR21	No	No	No	Inorganic pyrophosphatase
Lawsonia intracellularis PHE/MN100	Q1MR06	No	No	No	phosphoribosylformylglycinamidine (FGAM) synthase, synthetase domain
Lawsonia intracellularis PHE/MN100	Q1MQZ5	No	No	No	ATPases involved in chromosome partitioning
Lawsonia intracellularis PHE/MN100	Q1MQZ4	No	No	No	Flagellar GTP-binding protein
Lawsonia intracellularis PHE/MN100	Q1MQZ3	No	No	No	Flagellar biosynthesis pathway, component FlhA
Lawsonia intracellularis PHE/MN100	Q1MQX9	No	No	No	NA
Lawsonia intracellularis PHE/MN100	Q1MQX1	No	No	No	Signal transduction histidine kinase
Lawsonia intracellularis PHE/MN100	Q1MQW2	No	No	No	predicted hydrolase of the metallo-beta-lactamase superfamily
Lawsonia intracellularis PHE/MN100	Q1MQW1	No	No	No	NA
Lawsonia intracellularis PHE/MN100	Q1MQV9	No	No	No	Phosphatidylglycerophosphatase A and related proteins
Lawsonia intracellularis PHE/MN100	Q1MQV8	No	No	No	hypothetical protein
Lawsonia intracellularis PHE/MN100	Q1MQV7	No	No	No	Flagellar hook protein FlgE
Lawsonia intracellularis PHE/MN100	Q1MQV6	No	No	No	Flagellar hook capping protein
Lawsonia intracellularis PHE/MN100	Q1MQV5	No	No	No	Flagellar hook-length control protein
Lawsonia intracellularis PHE/MN100	Q1MQV4	No	No	No	ADP-heptose:LPS heptosyltransferase
Lawsonia intracellularis PHE/MN100	Q1MQV2	No	No	No	dsRNA-specific ribonuclease
Lawsonia intracellularis PHE/MN100	Q1MQV1	No	No	No	hypothetical protein
Lawsonia intracellularis PHE/MN100	Q1MQR8	No	No	No	hypothetical protein
Lawsonia intracellularis PHE/MN100	Q1MQR7	No	No	No	transcriptional regulator
Lawsonia intracellularis PHE/MN100	Q1MQP9	No	No	No	GroES/HSP10 homolog
Lawsonia intracellularis PHE/MN100	Q1MQP8	No	No	Yes	GroEL/HSP60 homolog
Lawsonia intracellularis PHE/MN100	Q1MQP1	No	No	No	Permeases of the major facilitator superfamily
Lawsonia intracellularis PHE/MN100	Q1MQN4	No	No	No	Flagellar biosynthesis pathway, component FliP
Lawsonia intracellularis PHE/MN100	Q1MQN3	No	No	No	Flagellar biogenesis protein
Lawsonia intracellularis PHE/MN100	Q1MQM5	No	No	No	Valyl-tRNA synthetase
Lawsonia intracellularis PHE/MN100	Q1MQM4	No	No	No	NA
Lawsonia intracellularis PHE/MN100	Q1MQL5	No	No	No	predicted tRNA(5-methylaminomethyl-2-thiouridylate) methyltransferase, contains the PP-loop ATPase domain
Lawsonia intracellularis PHE/MN100	Q1MQL4	No	No	No	Shikimate kinase
Lawsonia intracellularis PHE/MN100	Q1MQL2	No	No	No	Glucosamine 6-phosphate synthetase, contains amidotransferase and phosphosugar isomerase domains
Lawsonia intracellularis PHE/MN100	Q1MQL1	No	No	No	hypothetical protein
Lawsonia intracellularis PHE/MN100	Q1MQL0	No	No	No	NA
Lawsonia intracellularis PHE/MN100	Q1MQI9	No	No	No	Acetyltransferase
Lawsonia intracellularis PHE/MN100	Q1MQD5	No	No	No	Peptidyl-tRNA hydrolase
Lawsonia intracellularis PHE/MN100	Q1MQD4	No	No	No	NA
Lawsonia intracellularis PHE/MN100	Q1MQD3	No	No	No	Flagellar basal body rod protein
Lawsonia intracellularis PHE/MN100	Q1MQD2	No	No	No	Flagellar basal body L-ring protein
Lawsonia intracellularis PHE/MN100	Q1MQD1	No	No	No	hypothetical protein
Lawsonia intracellularis PHE/MN100	Q1MQD0	No	No	No	Flagellar basal body L-ring protein
Lawsonia intracellularis PHE/MN100	Q1MQC9	No	No	No	Flagellar basal-body P-ring protein
Lawsonia intracellularis PHE/MN100	Q1MQC7	No	No	No	hypothetical protein
Lawsonia intracellularis PHE/MN100	Q1MQC6	No	No	No	Flagellar hook-associated protein
Lawsonia intracellularis PHE/MN100	Q1MQC6	No	No	No	Flagellar hook-associated protein
Lawsonia intracellularis PHE/MN100	Q1MQC5	No	No	No	Flagellin and related hook-associated proteins
Lawsonia intracellularis PHE/MN100	Q1MQB9	No	No	No	ABC-type amino acid transport/signal transduction systems, periplasmic component/domain
Lawsonia intracellularis PHE/MN100	Q1MQA3	No	No	No	5-formyltetrahydrofolate cyclo-ligase
Lawsonia intracellularis PHE/MN100	Q1MQ88	No	No	No	Type IIA topoisomerase (DNA gyrase/topo II, topoisomerase IV), B subunit
Lawsonia intracellularis PHE/MN100	Q1MQ70	No	No	No	hypothetical protein
Lawsonia intracellularis PHE/MN100	Q1MQ69	No	No	No	uncharacterized membrane protein
Lawsonia intracellularis PHE/MN100	Q1MQ55	No	No	No	Aspartate carbamoyltransferase, catalytic chain
Lawsonia intracellularis PHE/MN100	Q1MQ54	No	No	No	Dihydroorotase and related cyclic amidohydrolases
Lawsonia intracellularis PHE/MN100	Q1MQ35	No	No	No	UDP-N-acetylglucosamine enolpyruvyl transferase
Lawsonia intracellularis PHE/MN100	Q1MQ34	No	No	No	Exonuclease III
Lawsonia intracellularis PHE/MN100	Q1MQ19	No	No	Yes	Flagellar biosynthesis/type III secretory pathway ATPase
Lawsonia intracellularis PHE/MN100	Q1MQ18	No	No	No	Flagellar biosynthesis/type III secretory pathway protein
Lawsonia intracellularis PHE/MN100	Q1MQ08	No	No	No	uncharacterized membrane protein, putative virulence factor
Lawsonia intracellularis PHE/MN100	Q1MQ07	No	No	No	predicted membrane metal-binding protein
Lawsonia intracellularis PHE/MN100	Q1MPZ4	No	No	No	Glucose-6-phosphate isomerase
Lawsonia intracellularis PHE/MN100	Q1MPY3	No	No	No	NA
Lawsonia intracellularis PHE/MN100	Q1MPX1	No	No	No	outer membrane protein
Lawsonia intracellularis PHE/MN100	Q1MPX0	No	No	No	hypothetical protein
Lawsonia intracellularis PHE/MN100	Q1MPW9	No	No	Yes	DNA-directed RNA polymerase, beta subunit/140 kD subunit
Lawsonia intracellularis PHE/MN100	Q1MPW9	No	No	Yes	DNA-directed RNA polymerase, beta subunit/140 kD subunit
Lawsonia intracellularis PHE/MN100	Q1MPW8	No	No	No	DNA-directed RNA polymerase, beta subunit/140 kD subunit
Lawsonia intracellularis PHE/MN100	Q1MPW7	No	No	No	Glutamate-1-semialdehyde aminotransferase
Lawsonia intracellularis PHE/MN100	Q1MPW6	No	No	No	transcriptional regulators
Lawsonia intracellularis PHE/MN100	Q1MPT8	No	No	Yes	GTPases-translation elongation factors
Lawsonia intracellularis PHE/MN100	Q1MPT7	No	No	No	predicted Zn-dependent peptidases
Lawsonia intracellularis PHE/MN100	Q1MPT6	No	No	No	Thiamine biosynthesis protein ThiC
Lawsonia intracellularis PHE/MN100	Q1MPT2	No	No	No	Putative Mg2+ and Co2+ transporter CorC
Lawsonia intracellularis PHE/MN100	Q1MPT1	No	No	No	30S ribosomal protein S12
Lawsonia intracellularis PHE/MN100	Q1MPT0	No	No	Yes	ribosomal protein S7
Lawsonia intracellularis PHE/MN100	Q1MPS9	No	No	No	translation elongation factors (GTPases)
Lawsonia intracellularis PHE/MN100	Q1MPS8	No	No	No	predicted dienelactone hydrolase
Lawsonia intracellularis PHE/MN100	Q1MPR4	Yes	No	No	ribosomal protein S10
Lawsonia intracellularis PHE/MN100	Q1MPR3	No	No	No	50S ribosomal protein L3
Lawsonia intracellularis PHE/MN100	Q1MPN8	No	No	No	putative Na+/H+ antiporter
Lawsonia intracellularis PHE/MN100	Q1MPN7	No	No	No	Histidyl-tRNA synthetase
Lawsonia intracellularis PHE/MN100	Q1MPM4	No	No	No	hypothetical protein
Lawsonia intracellularis PHE/MN100	Q1MPM3	No	No	No	hypothetical protein
Lawsonia intracellularis PHE/MN100	Q1MPM2	Yes	No	No	cytochrome c nitrite reductase small subunit
Lawsonia intracellularis PHE/MN100	Q1MPJ7	No	No	No	ABC-type transport system, involved in lipoprotein release, permease component
Lawsonia intracellularis PHE/MN100	Q1MPI2	No	No	No	NA
Lawsonia intracellularis PHE/MN100	Q1MPI1	No	No	No	NA
Lawsonia intracellularis PHE/MN100	Q1MPH2	No	No	No	Isoleucyl-tRNA synthetase
Lawsonia intracellularis PHE/MN100	Q1MPF5	No	No	No	NA
Lawsonia intracellularis PHE/MN100	Q1MPE6	No	No	No	hypothetical protein
Lawsonia intracellularis PHE/MN100	Q1MPC9	No	No	No	HD-GYP domain
Lawsonia intracellularis PHE/MN100	Q1MPC8	No	No	No	Pyruvate kinase
Lawsonia intracellularis PHE/MN100	Q1MPC1	No	No	No	UDP-N-acetylmuramoylalanine-D-glutamate ligase
Lawsonia intracellularis PHE/MN100	Q1MPC0	No	No	No	Bacterial cell division membrane protein
Lawsonia intracellularis PHE/MN100	Q1MPB6	No	No	No	cell division septal protein
Lawsonia intracellularis PHE/MN100	Q1MPB5	No	No	No	cell division protein FtsA
Lawsonia intracellularis PHE/MN100	Q1MP79	No	No	No	Chemotaxis protein histidine kinase and related kinases
Lawsonia intracellularis PHE/MN100	Q1MP63	No	No	No	putative type III secretion protein YscC
Lawsonia intracellularis PHE/MN100	Q1MP47	No	No	No	nitroreductase
Lawsonia intracellularis PHE/MN100	Q1MP46	No	No	No	excinuclease ABC, A subunit
Lawsonia intracellularis PHE/MN100	94986445	No	No	No	Met tRNA
Lawsonia intracellularis PHE/MN100	94986445	No	No	No	Ser tRNA
Lawsonia intracellularis PHE/MN100	94986445	No	No	No	Glu tRNA
Lawsonia intracellularis PHE/MN100	94986445	No	No	No	His tRNA
Lawsonia intracellularis PHE/MN100	94986445	No	No	No	Arg tRNA
Escherichia coli K12	P0A870	No	No	Yes	transaldolase B
Escherichia coli K12	P0A6Y8	Yes	No	No	chaperone Hsp70, co-chaperone with DnaJ
Escherichia coli K12	P08622	No	No	No	chaperone Hsp40, co-chaperone with DnaK
Escherichia coli K12	P13738	No	No	No	sodium-proton antiporter
Escherichia coli K12	P00968	No	No	Yes	carbamoyl-phosphate synthase large subunit
Escherichia coli K12	P39206	No	No	No	predicted acyl transferase
Escherichia coli K12	P31551	No	No	No	crotonobetainyl CoA hydratase
Escherichia coli K12	P31552	No	No	No	predicted crotonobetaine CoA ligase:carnitine CoA ligase
Escherichia coli K12	P03819	No	No	No	potassium:proton antiporter
Escherichia coli K12	P0ABQ4	No	No	No	dihydrofolate reductase
Escherichia coli K12	P05637	No	No	No	diadenosine tetraphosphatase
Escherichia coli K12	P31554	No	No	Yes	exported protein required for envelope biosynthesis and integrity
Escherichia coli K12	P31680	No	No	No	DnaJ-like protein, membrane anchored
Escherichia coli K12	P60240	No	No	Yes	RNA polymerase-associated helicase protein (ATPase and RNA polymerase recycling factor)
Escherichia coli K12	P21189	No	No	No	DNA polymerase II
Escherichia coli K12	P08204	No	No	No	L-ribulokinase
Escherichia coli K12	P0A6A6	No	No	No	3-isopropylmalate isomerase subunit, dehydratase component
Escherichia coli K12	P30125	No	No	No	3-isopropylmalate dehydrogenase
Escherichia coli K12	P0ACP1	No	No	No	DNA-binding transcriptional dual regulator
Escherichia coli K12	P22186	No	No	No	hypothetical protein
Escherichia coli K12	P0AD68	No	No	No	transpeptidase involved in septal peptidoglycan synthesis (penicillin-binding protein 3)
Escherichia coli K12	P62395	No	No	No	regulator of secA translation
Escherichia coli K12	P10408	No	No	Yes	preprotein translocase subunit, ATPase
Escherichia coli K12	P15993	No	No	Yes	aromatic amino acid transporter
Escherichia coli K12	P0ACL9	No	No	No	DNA-binding transcriptional dual regulator
Escherichia coli K12	P0A9P0	No	No	No	lipoamide dehydrogenase, E3 component is part of three enzyme complexes
Escherichia coli K12	P36683	No	No	Yes	bifunctional aconitate hydratase 2/2-methylisocitrate dehydratase
Escherichia coli K12	P37017	Yes	No	No	predicted fimbrial-like adhesin protein
Escherichia coli K12	P37018	No	No	No	predicted fimbrial-like adhesin protein
Escherichia coli K12	P33129	No	No	No	predicted outer membrane usher protein
Escherichia coli K12	P06971	No	No	No	ferrichrome outer membrane transporter
Escherichia coli K12	P07821	No	No	No	iron-hydroxamate transporter subunit
Escherichia coli K12	P15723	No	No	No	deoxyguanosine triphosphate triphosphohydrolase
Escherichia coli K12	P0C0V0	No	No	Yes	serine endoprotease (protease Do), membrane-associated
Escherichia coli K12	P0A6Q6	No	No	No	(3R)-hydroxymyristol acyl carrier protein dehydratase
Escherichia coli K12	P0A722	No	No	No	UDP-N-acetylglucosamine acetyltransferase
Escherichia coli K12	P37056	No	No	No	predicted lipoprotein
Escherichia coli K12	P16659	No	No	Yes	prolyl-tRNA synthetase
Escherichia coli K12	P0AC84	Yes	No	No	predicted hydroxyacylglutathione hydrolase
Escherichia coli K12	P75672	No	No	No	predicted S-adenosyl-L-methionine-dependent methyltransferase
Escherichia coli K12	Q47152	No	No	No	hypothetical protein
Escherichia coli K12	Q47155	No	No	No	DNA polymerase IV
Escherichia coli K12	P0A7B5	No	No	No	gamma-glutamate kinase
Escherichia coli K12	P07004	No	No	No	gamma-glutamylphosphate reductase
Escherichia coli K12	P77162	No	No	No	CP4-6 prophage; predicted protein
Escherichia coli K12	P77365	No	No	No	CP4-6 prophage; predicted DNA-binding transcriptional regulator
Escherichia coli K12	P03837	Yes	No	No	IS5 transposase and trans-activator
Escherichia coli K12	P0C651	No	No	No	KpLE2 phage-like element; IS1 repressor protein InsA
Escherichia coli K12	Q79E92	Yes	No	No	predicted IS protein
Escherichia coli K12	P37008	No	No	No	CP4-6 prophage; conserved protein
Escherichia coli K12	P71298	Yes	No	No	CP4-6 prophage; predicted phage integrase
Escherichia coli K12	P77489	No	No	No	predicted oxidoreductase with molybdenum-binding domain
Escherichia coli K12	P77188	No	No	No	hypothetical protein
Escherichia coli K12	P0AAA3	No	No	No	hypothetical protein
Escherichia coli K12	P71301	No	No	No	predicted regulator
Escherichia coli K12	P0ADH3	No	No	No	IS3 element protein InsE
Escherichia coli K12	P05822	No	No	No	IS3 element protein InsF
Escherichia coli K12	P75685	No	No	No	conserved inner membrane protein
Escherichia coli K12	P77379	No	No	No	predicted DNA-binding transcriptional regulator
Escherichia coli K12	P77252	No	No	No	predicted oxidoreductase
Escherichia coli K12	P77433	No	No	No	predicted transporter
Escherichia coli K12	P77180	No	No	No	predicted inner membrane protein
Escherichia coli K12	P17444	No	No	No	choline dehydrogenase, a flavoprotein
Escherichia coli K12	P17445	No	No	No	betaine aldehyde dehydrogenase, NAD-dependent
Escherichia coli K12	P17446	No	No	No	DNA-binding transcriptional repressor
Escherichia coli K12	P77700	No	No	No	predicted DNA-bindng transcriptional regulator
Escherichia coli K12	P77219	No	No	No	predicted inner membrane protein
Escherichia coli K12	P31660	No	No	No	2-methylcitrate synthase
Escherichia coli K12	P77243	No	No	No	2-methylcitrate dehydratase
Escherichia coli K12	P77397	No	No	No	3-(3-hydroxyphenyl)propionate hydroxylase
Escherichia coli K12	P77044	No	No	No	2-hydroxy-6-ketonona-2,4-dienedioic acid hydrolase
Escherichia coli K12	P77608	No	No	No	2-keto-4-pentenoate hydratase
Escherichia coli K12	P77580	No	No	No	acetaldehyde-CoA dehydrogenase II, NAD-binding
Escherichia coli K12	P51024	No	No	No	nucleoprotein/polynucleotide-associated enzyme
Escherichia coli K12	P51025	No	No	No	predicted esterase
Escherichia coli K12	Q47538	No	No	No	taurine transporter subunit
Escherichia coli K12	Q47539	No	No	No	taurine transporter subunit
Escherichia coli K12	P0ACB2	No	No	No	porphobilinogen synthase
Escherichia coli K12	P05822	No	No	No	IS3 element protein InsF
Escherichia coli K12	P0ADH3	No	No	No	IS3 element protein InsE
Escherichia coli K12	P0AG93	No	No	Yes	SecYEG protein translocase auxillary subunit
Escherichia coli K12	P0AAQ2	No	No	No	hypothetical protein
Escherichia coli K12	P0A927	No	No	Yes	nucleoside channel, receptor of phage T6 and colicin K
Escherichia coli K12	P77718	No	No	No	sulfurtransferase required for thiamine and 4-thiouridine biosynthesis
Escherichia coli K12	P0AEA5	No	No	No	protoheme IX farnesyltransferase
Escherichia coli K12	P0ABJ6	No	No	Yes	cytochrome o ubiquinol oxidase subunit IV
Escherichia coli K12	P0ABI8	No	No	Yes	cytochrome o ubiquinol oxidase subunit I
Escherichia coli K12	P0ABJ1	No	No	No	cytochrome o ubiquinol oxidase subunit II
Escherichia coli K12	P0A9M0	No	No	Yes	DNA-binding ATP-dependent protease La
Escherichia coli K12	P0ADY1	No	No	Yes	peptidyl-prolyl cis-trans isomerase (rotamase D)
Escherichia coli K12	P77265	No	No	No	fused predicted multidrug transporter subunits of ABC superfamily: ATP-binding components
Escherichia coli K12	P0AAG5	No	No	No	fused predicted multidrug transporter subunits of ABC superfamily: ATP-binding components
Escherichia coli K12	P0AAS0	No	No	No	predicted inner membrane protein
Escherichia coli K12	P77791	No	No	No	maltose O-acetyltransferase
Escherichia coli K12	P31224	No	No	Yes	multidrug efflux system protein
Escherichia coli K12	P06710	No	No	No	DNA polymerase III/DNA elongation factor III, tau and gamma subunits
Escherichia coli K12	P0A7H6	No	No	No	gap repair protein
Escherichia coli K12	P0A6Z3	No	No	Yes	molecular chaperone HSP90 family
Escherichia coli K12	P77301	No	No	No	hypothetical protein
Escherichia coli K12	P0A9T6	No	No	No	predicted DNA-binding transcriptional regulator
Escherichia coli K12	Q59385	No	No	No	copper transporter
Escherichia coli K12	P77504	No	No	No	predicted inner membrane protein
Escherichia coli K12	P77161	No	No	No	tartronate semialdehyde reductase, NADH-dependent
Escherichia coli K12	P75712	No	No	No	predicted allantoin transporter
Escherichia coli K12	P77364	No	No	No	glycerate kinase II
Escherichia coli K12	P75713	No	No	No	hypothetical protein
Escherichia coli K12	Q47208	No	No	No	predicted acyl-CoA synthetase with NAD(P)-binding Rossmann-fold domain
Escherichia coli K12	P0AAS5	No	No	No	hypothetical protein
Escherichia coli K12	P37306	No	No	No	predicted carbamate kinase
Escherichia coli K12	P09029	No	No	No	N5-carboxyaminoimidazole ribonucleotide synthase
Escherichia coli K12	P0AG18	No	No	No	N5-carboxyaminoimidazole ribonucleotide mutase
Escherichia coli K12	P43341	No	No	No	UDP-2,3-diacylglucosamine pyrophosphatase
Escherichia coli K12	P24218	Yes	No	No	DLP12 prophage; predicted integrase
Escherichia coli K12	P78285	No	No	No	DLP12 prophage; predicted lysozyme
Escherichia coli K12	P75719	No	No	No	DLP12 prophage; predicted murein endopeptidase
Escherichia coli K12	P58041	No	No	No	DLP12 prophage; predicted lipoprotein
Escherichia coli K12	P77330	No	No	No	DLP12 prophage; predicted lipoprotein
Escherichia coli K12	P37325	No	No	No	hypothetical protein
Escherichia coli K12	P31600	No	No	No	bacteriophage N4 receptor, outer membrane subunit
Escherichia coli K12	P77211	No	No	No	copper/silver efflux system, outer membrane component
Escherichia coli K12	P77214	No	No	No	periplasmic copper-binding protein
Escherichia coli K12	P77239	No	No	No	copper/silver efflux system, membrane fusion protein
Escherichia coli K12	P05825	No	No	No	iron-enterobactin outer membrane transporter
Escherichia coli K12	P11454	No	No	No	enterobactin synthase multienzyme complex component, ATP-dependent
Escherichia coli K12	P23877	No	No	No	iron-enterobactin transporter subunit
Escherichia coli K12	P23876	No	No	No	iron-enterobactin transporter subunit
Escherichia coli K12	P15078	No	No	No	carbon starvation protein
Escherichia coli K12	P21338	No	No	No	ribonuclease I
Escherichia coli K12	P0AE74	No	No	No	citrate:succinate antiporter
Escherichia coli K12	P77231	No	No	No	triphosphoribosyl-dephospho-CoA transferase
Escherichia coli K12	P0A6G5	No	No	No	apo-citrate lyase phosphoribosyl-dephospho-CoA transferase
Escherichia coli K12	P60716	No	No	No	lipoate synthase
Escherichia coli K12	P30979	No	No	No	predicted DNA-binding transcriptional regulator
Escherichia coli K12	P60720	No	No	No	lipoyl-protein ligase
Escherichia coli K12	P0A8J4	No	No	No	hypothetical protein
Escherichia coli K12	P0AEB2	No	No	Yes	D-alanyl-D-alanine carboxypeptidase (penicillin-binding protein 5)
Escherichia coli K12	P75728	No	No	No	2-octaprenyl-3-methyl-6-methoxy-1,4-benzoquinol oxygenase
Escherichia coli K12	P00962	No	No	Yes	glutamyl-tRNA synthetase
Escherichia coli K12	P24169	No	No	No	ornithine decarboxylase isozyme, inducible
Escherichia coli K12	P46121	No	No	No	hypothetical protein
Escherichia coli K12	P03960	No	No	No	potassium translocating ATPase, subunit B
Escherichia coli K12	P0AAV4	No	No	No	predicted enzyme subunit
Escherichia coli K12	P75745	No	No	No	predicted enzyme subunit
Escherichia coli K12	P0ABH7	No	No	Yes	citrate synthase
Escherichia coli K12	P0AFG3	No	No	Yes	2-oxoglutarate decarboxylase, thiamin-requiring
Escherichia coli K12	P0AFG6	No	No	Yes	dihydrolipoyltranssuccinase
Escherichia coli K12	P52696	No	No	No	predicted DNA-binding transcriptional regulator
Escherichia coli K12	P0AAV8	No	No	No	hypothetical protein
Escherichia coli K12	P12995	No	No	No	7,8-diaminopelargonic acid synthase, PLP-dependent
Escherichia coli K12	P12996	No	No	No	biotin synthase
Escherichia coli K12	P12998	No	No	No	8-amino-7-oxononanoate synthase
Escherichia coli K12	P0A8F8	No	No	No	excinulease of nucleotide excision repair, DNA damage recognition component
Escherichia coli K12	P0AAC4	No	No	No	predicted inner membrane protein
Escherichia coli K12	P0AA84	No	No	No	cardiolipin synthase 2
Escherichia coli K12	P0AAW1	No	No	No	predicted DNase
Escherichia coli K12	P0A9U1	No	No	No	fused predicted transporter subunits of ABC superfamily: ATP-binding components
Escherichia coli K12	P75779	No	No	No	hypothetical protein
Escherichia coli K12	P75780	No	No	No	predicted iron outer membrane transporter
Escherichia coli K12	P0A9U3	No	No	Yes	fused predicted transporter subunits of ABC superfamily: ATP-binding components
Escherichia coli K12	P75793	No	No	Yes	predicted pyruvate formate lyase
Escherichia coli K12	P75794	No	No	No	predicted pyruvate formate lyase activating enzyme
Escherichia coli K12	P60869	No	No	No	predicted transporter
Escherichia coli K12	P75826	No	No	No	predicted transporter
Escherichia coli K12	P60844	No	No	No	aquaporin
Escherichia coli K12	P0ABH9	No	No	No	ATPase and specificity subunit of ClpA-ClpP ATP-dependent serine protease, chaperone activity
Escherichia coli K12	P46889	No	No	No	DNA-binding membrane protein required for chromosome resolution and partitioning
Escherichia coli K12	P75836	No	No	No	predicted DNA-binding transcriptional regulator
Escherichia coli K12	P43340	Yes	No	No	hypothetical protein
Escherichia coli K12	P09373	Yes	No	Yes	pyruvate formate lyase I
Escherichia coli K12	P0AG67	Yes	No	No	30S ribosomal subunit protein S1
Escherichia coli K12	P22523	No	No	Yes	fused chromosome partitioning protein: predicted nucleotide hydrolase/conserved protein/conserved protein
Escherichia coli K12	P22525	No	No	No	predicted carboxypeptidase
Escherichia coli K12	P04825	No	No	No	aminopeptidase N
Escherichia coli K12	P0AAI1	No	No	No	alkanesulfonate transporter subunit
Escherichia coli K12	P75851	No	No	No	alkanesulfonate transporter subunit
Escherichia coli K12	P75864	No	No	Yes	predicted methyltransferase
Escherichia coli K12	P43672	No	No	No	fused predicted transporter subunits of ABC superfamily: ATP-binding components
Escherichia coli K12	P75867	No	No	No	predicted peptidase
Escherichia coli K12	P0A8N0	No	No	No	hypothetical protein
Escherichia coli K12	P0ACD8	No	No	Yes	hydrogenase 1, large subunit
Escherichia coli K12	P75884	No	No	No	predicted outer membrane lipoprotein
Escherichia coli K12	P75885	No	No	No	hypothetical protein
Escherichia coli K12	P33225	No	No	No	trimethylamine N-oxide (TMAO) reductase I, catalytic subunit
Escherichia coli K12	P75905	No	No	No	predicted glycosyl transferase
Escherichia coli K12	P75908	Yes	No	No	predicted diguanylate cyclase
Escherichia coli K12	P05822	No	No	No	IS3 element protein InsF
Escherichia coli K12	P0ADH3	No	No	No	IS3 element protein InsE
Escherichia coli K12	P75916	No	No	No	predicted inner membrane protein
Escherichia coli K12	P0AEA2	No	No	No	outer membrane lipoprotein
Escherichia coli K12	P0AE98	No	No	No	predicted transport protein
Escherichia coli K12	P75920	No	No	No	membrane protein required for modification of periplasmic glucan
Escherichia coli K12	P75933	No	No	No	assembly protein for flagellar basal-body periplasmic P ring
Escherichia coli K12	P0ABW9	No	No	No	flagellar component of cell-proximal portion of basal-body rod
Escherichia coli K12	P0ABX2	No	No	No	flagellar component of cell-proximal portion of basal-body rod
Escherichia coli K12	P29745	No	No	No	peptidase T
Escherichia coli K12	P75978	No	No	No	e14 prophage; predicted DNA-binding transcriptional regulator
Escherichia coli K12	P75979	No	No	No	e14 prophage; predicted protein
Escherichia coli K12	P09153	No	No	No	e14 prophage; predicted tail fiber assembly protein
Escherichia coli K12	P03014	No	No	No	e14 prophage; site-specific DNA recombinase
Escherichia coli K12	P0AB46	No	No	No	hypothetical protein
Escherichia coli K12	Q7DFV3	No	No	No	hypothetical protein
Escherichia coli K12	P18196	No	No	No	cell division inhibitor
Escherichia coli K12	P76001	No	No	No	hypothetical protein
Escherichia coli K12	P0A6J5	No	No	No	D-amino acid dehydrogenase
Escherichia coli K12	P76016	No	No	No	predicted DNA-binding transcriptional regulator, dihydroxyacetone
Escherichia coli K12	P76017	No	No	No	predicted adhesin
Escherichia coli K12	P0A6X1	No	No	No	glutamyl tRNA reductase
Escherichia coli K12	P11349	No	No	Yes	nitrate reductase 1, beta (Fe-S) subunit
Escherichia coli K12	P0AEP3	No	No	No	glucose-1-phosphate uridylyltransferase
Escherichia coli K12	P0ACF8	No	No	No	global DNA-binding transcriptional dual regulator H-NS
Escherichia coli K12	Q0H0G7	No	No	No	thymidine kinase/deoxyuridine kinase
Escherichia coli K12	P0A9Q7	No	No	No	fused acetaldehyde-CoA dehydrogenase/iron-dependent alcohol dehydrogenase/pyruvate-formate lyase deactivase
Escherichia coli K12	P0A6H8	No	No	No	cardiolipin synthase 1
Escherichia coli K12	A5A613	No	No	No	hypothetical protein
Escherichia coli K12	P31069	No	No	No	voltage-gated potassium channel
Escherichia coli K12	P45848	No	No	No	predicted inner membrane protein
Escherichia coli K12	P37765	No	No	Yes	23S rRNA pseudouridylate synthase
Escherichia coli K12	P0A9H5	No	No	No	cob(I)alamin adenolsyltransferase/cobinamide ATP-dependent adenolsyltransferase
Escherichia coli K12	P31808	No	No	No	predicted oxoacyl-(acyl carrier protein) reductase, EmrKY-TolC system
Escherichia coli K12	P08244	No	No	No	orotidine-5'-phosphate decarboxylase
Escherichia coli K12	P08245	No	No	No	hypothetical protein
Escherichia coli K12	P0AGH3	No	No	No	predicted antimicrobial peptide transporter subunit
Escherichia coli K12	Q47622	No	No	No	predicted antimicrobial peptide transporter subunit
Escherichia coli K12	P23883	No	No	No	gamma-Glu-gamma-aminobutyraldehyde dehydrogenase, NAD(P)H-dependent
Escherichia coli K12	P76046	No	No	No	conserved protein with nucleoside triphosphate hydrolase domain
Escherichia coli K12	P0A8R7	No	No	No	conserved inner membrane protein
Escherichia coli K12	P38392	No	No	No	Rac prophage; phage superinfection exclusion protein
Escherichia coli K12	P0ACW0	No	No	No	Rac prophage; predicted protein
Escherichia coli K12	P76061	No	No	No	Rac prophage; predicted protein
Escherichia coli K12	P76062	No	No	No	Rac prophage; predicted DNA-binding transcriptional regulator
Escherichia coli K12	P76063	Yes	No	No	Rac prophage; predicted DNA-binding transcriptional regulator
Escherichia coli K12	P76064	No	No	No	Rac prophage; predicted protein
Escherichia coli K12	P76073	Yes	No	No	Rac prophage; predicted DNA-binding transcriptional regulator
Escherichia coli K12	P77747	No	No	No	outer membrane pore protein N, non-specific
Escherichia coli K12	P76082	No	No	No	enoyl-CoA hydratase-isomerase
Escherichia coli K12	P77467	No	No	No	acyl-CoA hydratase
Escherichia coli K12	P77525	No	No	No	predicted beta-ketoadipyl CoA thiolase
Escherichia coli K12	P76086	No	No	No	DNA-binding transcriptional repressor of phenylacetic acid degradation, aryl-CoA responsive
Escherichia coli K12	P77181	No	No	No	predicted hexapeptide repeat acetyltransferase
Escherichia coli K12	P25907	No	No	No	hypothetical protein
Escherichia coli K12	P0ABE5	No	No	No	cytochrome b561
Escherichia coli K12	P64451	No	No	No	predicted lipoprotein
Escherichia coli K12	P76102	No	No	No	predicted transposase
Escherichia coli K12	P77674	No	No	No	medium chain aldehyde dehydrogenase
Escherichia coli K12	P76113	No	No	No	predicted oxidoreductase, Zn-dependent and NAD(P)-binding
Escherichia coli K12	P76114	No	No	No	predicted DNA-binding transcriptional regulator
Escherichia coli K12	P76115	No	No	No	predicted iron outer membrane transporter
Escherichia coli K12	P24183	No	No	Yes	formate dehydrogenase-N, alpha subunit, nitrate-inducible
Escherichia coli K12	P0AA89	No	No	No	predicted diguanylate cyclase
Escherichia coli K12	P69910	No	No	Yes	glutamate decarboxylase B, PLP-dependent
Escherichia coli K12	P31828	No	No	No	predicted peptidase
Escherichia coli K12	P31827	No	No	No	predicted porin protein
Escherichia coli K12	P76134	No	No	No	hypothetical protein
Escherichia coli K12	P77318	No	No	No	hypothetical protein
Escherichia coli K12	P77588	No	No	No	predicted fimbrial-like adhesin protein
Escherichia coli K12	P77294	No	No	No	predicted fimbrial-like adhesin protein
Escherichia coli K12	P77286	No	No	No	hypothetical protein
Escherichia coli K12	P32051	No	No	No	predicted lipoprotein
Escherichia coli K12	P24171	No	No	No	dipeptidyl carboxypeptidase II
Escherichia coli K12	P39831	No	No	No	L-allo-threonine dehydrogenase, NAD(P)-binding
Escherichia coli K12	P77260	No	No	No	predicted mannonate dehydrogenase
Escherichia coli K12	P36995	No	No	No	Qin prophage; cold shock protein
Escherichia coli K12	P0A976	No	No	No	Qin prophage; cold shock protein
Escherichia coli K12	P0ACG6	No	No	No	Qin prophage; small toxic polypeptide
Escherichia coli K12	P0C077	No	No	No	Qin prophage; toxin of the RelE-RelB toxin-antitoxin system
Escherichia coli K12	P0C079	No	No	No	Qin prophage; bifunctional antitoxin of the RelE-RelB toxin-antitoxin system/ transcriptional repressor
Escherichia coli K12	P76163	No	No	No	Qin prophage; predicted protein
Escherichia coli K12	P77609	No	No	No	Qin prophage; predicted protein
Escherichia coli K12	P76164	No	No	No	Qin prophage; predicted protein
Escherichia coli K12	P76165	No	No	No	Qin prophage; predicted protein
Escherichia coli K12	P06965	No	No	No	Qin prophage; DNA-binding transcriptional regulator for DicB
Escherichia coli K12	P06966	Yes	No	No	Qin prophage; predicted regulator for DicB
Escherichia coli K12	P0AB67	No	No	Yes	pyridine nucleotide transhydrogenase, beta subunit
Escherichia coli K12	P07001	No	No	No	pyridine nucleotide transhydrogenase, alpha subunit
Escherichia coli K12	P77804	No	No	No	hypothetical protein
Escherichia coli K12	P77179	No	No	No	predicted inner membrane NADH-quinone reductase
Escherichia coli K12	P0AB83	No	No	No	DNA glycosylase and apyrimidinic (AP) lyase (endonuclease III)
Escherichia coli K12	P30015	No	No	No	predicted ATP-dependent helicase
Escherichia coli K12	P30015	No	No	No	predicted ATP-dependent helicase
Escherichia coli K12	P0ACR2	No	No	No	predicted DNA-binding transcriptional regulator
Escherichia coli K12	P37597	No	No	No	predicted transporter
Escherichia coli K12	P77552	No	No	No	hypothetical protein
Escherichia coli K12	P0ACX3	No	No	No	hypothetical protein
Escherichia coli K12	P0AD61	No	No	No	pyruvate kinase I
Escherichia coli K12	P77748	No	No	No	predicted FAD-linked oxidoreductase
Escherichia coli K12	P76197	No	No	No	predicted transporter
Escherichia coli K12	P05194	No	No	No	3-dehydroquinate dehydratase
Escherichia coli K12	P37766	No	No	No	fused predicted acetyl-CoA:acetoacetyl-CoA transferase: alpha subunit/beta subunit
Escherichia coli K12	P0A9U8	No	No	No	predicted acyl-CoA dehydrogenase
Escherichia coli K12	P77402	No	No	No	predicted DNA-binding transcriptional regulator
Escherichia coli K12	P23538	No	No	Yes	phosphoenolpyruvate synthase
Escherichia coli K12	P77649	No	No	No	hypothetical protein
Escherichia coli K12	P76204	No	No	No	hypothetical protein
Escherichia coli K12	P07395	No	No	Yes	phenylalanine tRNA synthetase, beta subunit
Escherichia coli K12	P08312	No	No	Yes	phenylalanine tRNA synthetase, alpha subunit
Escherichia coli K12	P21179	No	No	No	hydroperoxidase HPII(III) (catalase)
Escherichia coli K12	P76216	No	No	No	succinylarginine dihydrolase
Escherichia coli K12	P76217	No	No	No	succinylglutamic semialdehyde dehydrogenase
Escherichia coli K12	P76221	No	No	No	conserved inner membrane protein
Escherichia coli K12	P76222	No	No	No	hypothetical protein
Escherichia coli K12	P76223	No	No	No	hypothetical protein
Escherichia coli K12	P38055	No	No	No	predicted transporter
Escherichia coli K12	P76237	No	No	No	predicted diguanylate cyclase
Escherichia coli K12	P0ABS8	No	No	No	DNA polymerase III, theta subunit
Escherichia coli K12	P76280	No	No	No	hypothetical protein
Escherichia coli K12	P0A812	No	No	No	ATP-dependent DNA helicase, component of RuvABC resolvasome
Escherichia coli K12	P0A809	No	No	No	component of RuvABC resolvasome, regulatory subunit
Escherichia coli K12	P11875	No	No	Yes	arginyl-tRNA synthetase
Escherichia coli K12	P76296	No	No	No	hypothetical protein
Escherichia coli K12	P0AAF3	No	No	No	fused L-arabinose transporter subunits of ABC superfamily: ATP-binding components
Escherichia coli K12	P02924	No	No	Yes	L-arabinose transporter subunit
Escherichia coli K12	P0AED5	No	No	No	DNA-binding response regulator in two-component regulatory system with BarA
Escherichia coli K12	P0AD07	No	No	No	hypothetical protein
Escherichia coli K12	P76318	No	No	No	hypothetical protein
Escherichia coli K12	P76319	No	No	No	predicted acyltransferase
Escherichia coli K12	P0ABZ1	No	No	No	flagellar motor switching and energizing component
Escherichia coli K12	P31068	No	No	No	flagellar biosynthesis protein
Escherichia coli K12	P52612	No	No	No	flagellum-specific ATP synthase
Escherichia coli K12	P52613	No	No	No	flagellar protein
Escherichia coli K12	P52614	No	No	No	flagellar hook-length control protein
Escherichia coli K12	P0AA70	No	No	No	predicted inner membrane protein
Escherichia coli K12	P09184	No	No	No	DNA mismatch endonuclease of very short patch repair
Escherichia coli K12	P0AED9	No	No	No	DNA cytosine methylase
Escherichia coli K12	P76339	Yes	No	No	predicted sensory kinase in two-component regulatory system with YedW
Escherichia coli K12	P76340	Yes	No	No	predicted DNA-binding response regulator in two-component system with YedV
Escherichia coli K12	P76341	Yes	No	No	hypothetical protein
Escherichia coli K12	P76344	No	No	No	conserved metal-binding protein
Escherichia coli K12	P76345	No	No	No	predicted cytochrome
Escherichia coli K12	P76347	No	No	No	adhesin
Escherichia coli K12	P0A8A2	Yes	No	No	hypothetical protein
Escherichia coli K12	P03837	Yes	No	No	IS5 transposase and trans-activator
Escherichia coli K12	P39180	No	No	No	CP4-44 prophage; antigen 43 (Ag43) phase-variable biofilm formation autotransporter
Escherichia coli K12	P76361	No	No	No	CP4-44 prophage; predicted membrane protein
Escherichia coli K12	P60757	No	No	Yes	ATP phosphoribosyltransferase
Escherichia coli K12	P06988	No	No	No	bifunctional histidinal dehydrogenase/ histidinol dehydrogenase
Escherichia coli K12	P06989	No	No	No	fused phosphoribosyl-AMP cyclohydrolase/phosphoribosyl-ATP pyrophosphatase
Escherichia coli K12	P76372	No	No	No	regulator of length of O-antigen component of lipopolysaccharide chains
Escherichia coli K12	P37760	No	No	No	dTDP-4-dehydrorhamnose reductase subunit, NAD(P)-binding, of dTDP-L-rhamnose synthase
Escherichia coli K12	P37759	No	No	No	dTDP-glucose 4,6 dehydratase, NAD(P)-binding
Escherichia coli K12	P24175	No	No	No	phosphomannomutase
Escherichia coli K12	P24174	No	No	No	mannose-1-phosphate guanyltransferase
Escherichia coli K12	P28249	No	No	No	predicted assembly protein
Escherichia coli K12	P28248	No	No	Yes	2'-deoxycytidine 5'-triphosphate deaminase
Escherichia coli K12	P76393	No	No	No	hypothetical protein
Escherichia coli K12	P76396	No	No	No	hypothetical protein
Escherichia coli K12	P76397	No	No	No	multidrug efflux system, subunit A
Escherichia coli K12	P76398	No	No	No	multidrug efflux system, subunit B
Escherichia coli K12	P76399	No	No	No	multidrug efflux system, subunit C
Escherichia coli K12	P76399	No	No	No	multidrug efflux system, subunit C
Escherichia coli K12	P36554	No	No	No	multidrug efflux system protein
Escherichia coli K12	P76417	No	No	No	predicted nucleoside transporter
Escherichia coli K12	P76418	No	No	No	predicted hydrolase
Escherichia coli K12	P33352	No	No	No	hypothetical protein
Escherichia coli K12	P33371	No	No	No	tRNA-dihydrouridine synthase C
Escherichia coli K12	P60632	No	No	No	conserved inner membrane protein
Escherichia coli K12	P0AAG8	No	No	No	fused methyl-galactoside transporter subunits of ABC superfamily: ATP-binding components
Escherichia coli K12	P33025	No	No	No	hypothetical protein
Escherichia coli K12	P30235	No	No	No	predicted kinase
Escherichia coli K12	P33927	No	No	No	heme lyase, CcmF subunit
Escherichia coli K12	P0AAL3	No	No	No	ferredoxin-type protein essential for electron transfer from ubiquinol to periplasmic nitrate reductase (NapAB)
Escherichia coli K12	P33937	No	No	Yes	nitrate reductase, periplasmic, large subunit
Escherichia coli K12	P23827	No	No	No	ecotin, a serine protease inhibitor
Escherichia coli K12	P00452	No	No	Yes	ribonucleoside diphosphate reductase 1, alpha subunit
Escherichia coli K12	P27294	No	No	No	hypothetical protein
Escherichia coli K12	P09394	No	No	No	periplasmic glycerophosphodiester phosphodiesterase
Escherichia coli K12	P52006	No	No	No	predicted NUDIX hydrolase
Escherichia coli K12	P45565	No	No	No	hypothetical protein
Escherichia coli K12	P77690	No	No	No	uridine 5'-(beta-1-threo-pentapyranosyl-4-ulose diphosphate) aminotransferase, PLP-dependent
Escherichia coli K12	P37353	No	No	No	o-succinylbenzoate-CoA ligase
Escherichia coli K12	P29208	No	No	No	o-succinylbenzoyl-CoA synthase
Escherichia coli K12	P0ABU0	No	No	Yes	dihydroxynaphthoic acid synthetase
Escherichia coli K12	P37355	No	No	No	predicted peptidase
Escherichia coli K12	P17109	No	No	No	bifunctional 2-oxoglutarate decarboxylase/ SHCHC synthase
Escherichia coli K12	P76482	No	No	No	predicted peptidase
Escherichia coli K12	P76483	No	No	No	hypothetical protein
Escherichia coli K12	P0AFF0	No	No	Yes	NADH:ubiquinone oxidoreductase, membrane subunit N
Escherichia coli K12	P0AFE8	No	No	Yes	NADH:ubiquinone oxidoreductase, membrane subunit M
Escherichia coli K12	P33607	No	No	Yes	NADH:ubiquinone oxidoreductase, membrane subunit L
Escherichia coli K12	P0AFD6	No	No	No	NADH:ubiquinone oxidoreductase, chain I
Escherichia coli K12	P0AFD4	No	No	Yes	NADH:ubiquinone oxidoreductase, membrane subunit H
Escherichia coli K12	P0AG03	No	No	No	3-octaprenyl-4-hydroxybenzoate carboxy-lyase
Escherichia coli K12	P0AG16	No	No	No	amidophosphoribosyltransferase
Escherichia coli K12	P46068	No	No	No	DNA-binding transcriptional dual regulator
Escherichia coli K12	P08555	No	No	No	predicted transporter
Escherichia coli K12	P52599	No	No	No	EmrKY-TolC multidrug resistance efflux pump, membrane fusion protein component
Escherichia coli K12	P0ACZ4	No	No	No	DNA-binding response regulator in two-component regulatory system with EvgS
Escherichia coli K12	P76518	No	No	No	predicted CoA-transferase, NAD(P)-binding
Escherichia coli K12	P0AA49	Yes	No	No	predicted transporter
Escherichia coli K12	P77396	No	No	No	predicted DNA-binding protein
Escherichia coli K12	P77439	No	No	No	fused predicted PTS enzymes: Hpr component/enzyme I component/enzyme IIA component
Escherichia coli K12	P0ABK5	No	No	No	cysteine synthase A, O-acetylserine sulfhydrolase A subunit
Escherichia coli K12	P0AA04	No	No	No	phosphohistidinoprotein-hexose phosphotransferase component of PTS system (Hpr)
Escherichia coli K12	P78271	No	No	No	hypothetical protein
Escherichia coli K12	P16703	No	No	No	cysteine synthase B (O-acetylserine sulfhydrolase B)
Escherichia coli K12	P0AEB0	No	No	No	sulfate/thiosulfate transporter subunit
Escherichia coli K12	P16701	No	No	No	sulfate/thiosulfate transporter subunit
Escherichia coli K12	P77619	No	No	No	predicted periplasmic esterase
Escherichia coli K12	P76536	No	No	Yes	hypothetical protein
Escherichia coli K12	P76552	No	No	Yes	predicted inner membrane protein
Escherichia coli K12	P76558	No	No	Yes	fused malic enzyme predicted oxidoreductase/predicted phosphotransacetylase
Escherichia coli K12	P37128	No	No	No	predicted NUDIX hydrolase
Escherichia coli K12	P37127	No	No	No	fused predicted oxidoreductase: FeS binding subunit/NAD/FAD-binding subunit
Escherichia coli K12	P24177	No	No	No	aminoglycoside/multidrug efflux system
Escherichia coli K12	A5A621	No	No	No	hypothetical protein
Escherichia coli K12	P64545	No	No	No	hypothetical protein
Escherichia coli K12	P65290	No	No	No	predicted outer membrane lipoprotein
Escherichia coli K12	P0ADG7	No	No	Yes	IMP dehydrogenase
Escherichia coli K12	P04994	No	No	No	exonuclease VII, large subunit
Escherichia coli K12	P60906	No	No	Yes	histidyl tRNA synthetase
Escherichia coli K12	P62620	No	No	Yes	1-hydroxy-2-methyl-2-(E)-butenyl 4-diphosphate synthase
Escherichia coli K12	P36979	No	No	Yes	predicted enzyme
Escherichia coli K12	P0A9R4	No	No	No	[2Fe-2S] ferredoxin
Escherichia coli K12	P0A6Z1	No	No	No	DnaK-like molecular chaperone specific for IscU
Escherichia coli K12	P0A6B7	No	No	Yes	cysteine desulfurase (tRNA sulfurtransferase), PLP-dependent
Escherichia coli K12	P0AGK8	No	No	No	DNA-binding transcriptional repressor
Escherichia coli K12	P77360	No	No	No	predicted oxidoreductase, Zn-dependent and NAD(P)-binding
Escherichia coli K12	P77315	No	No	No	predicted sugar transporter subunit: membrane component of ABC superfamily
Escherichia coli K12	P76585	No	No	No	hypothetical protein
Escherichia coli K12	P21507	No	No	No	ATP-dependent RNA helicase
Escherichia coli K12	P12295	No	No	No	uracil-DNA-glycosylase
Escherichia coli K12	P0AGJ5	No	No	Yes	predicted methyltransferase
Escherichia coli K12	P63284	No	No	No	protein disaggregation chaperone
Escherichia coli K12	P33644	No	No	No	hypothetical protein
Escherichia coli K12	P0A832	No	No	No	trans-translation protein
Escherichia coli K12	P32053	Yes	No	No	CP4-57 prophage; integrase
Escherichia coli K12	P52123	Yes	No	No	CP4-57 prophage; predicted protein
Escherichia coli K12	P33997	No	No	No	CP4-57 prophage; DNA-binding transcriptional activator
Escherichia coli K12	P52129	No	No	No	CP4-57 prophage; RNase LS
Escherichia coli K12	P52132	No	No	No	CP4-57 prophage; predicted protein
Escherichia coli K12	P52133	No	No	No	CP4-57 prophage; predicted DNA-binding transcriptional regulator
Escherichia coli K12	O52982	No	No	No	CP4-57 prophage; predicted protein
Escherichia coli K12	P52135	No	No	No	CP4-57 prophage; predicted protein
Escherichia coli K12	P52139	No	No	No	CP4-57 prophage; predicted antirestriction protein
Escherichia coli K12	P52140	No	No	No	CP4-57 prophage; predicted DNA repair protein
Escherichia coli K12	P58033	No	No	No	hypothetical protein
Escherichia coli K12	P37146	No	No	No	ribonucleoside-diphosphate reductase 2, beta subunit, ferritin-like protein
Escherichia coli K12	P14175	No	No	No	glycine betaine transporter subunit
Escherichia coli K12	P69913	No	No	No	pleiotropic regulatory protein for carbon source metabolism
Escherichia coli K12	P00957	No	No	Yes	alanyl-tRNA synthetase
Escherichia coli K12	P15081	No	No	No	DNA-binding transcriptional activator of glucitol operon
Escherichia coli K12	P15082	No	No	No	DNA-bindng transcriptional repressor
Escherichia coli K12	P17115	No	No	No	predicted phosphosugar-binding protein
Escherichia coli K12	P37013	No	No	No	DNA-binding transcriptional activator
Escherichia coli K12	P37596	No	No	No	NADH:flavorubredoxin oxidoreductase
Escherichia coli K12	P30131	No	No	No	carbamoyl phosphate phosphatase and maturation protein for [NiFe] hydrogenases
Escherichia coli K12	P24242	No	No	No	DNA-binding transcriptional repressor
Escherichia coli K12	P24241	No	No	No	fused cellobiose/arbutin/salicin-specific PTS enzymes: IIB component/IC component
Escherichia coli K12	P0AEV9	No	No	No	protease involved in processing C-terminal end of HycE
Escherichia coli K12	P0AEV7	No	No	No	protein required for maturation of hydrogenase 3
Escherichia coli K12	P16433	No	No	No	hydrogenase 3 and formate hydrogenase complex, HycG subunit
Escherichia coli K12	P16431	No	No	Yes	hydrogenase 3, large subunit
Escherichia coli K12	P16430	No	No	Yes	hydrogenase 3, membrane subunit
Escherichia coli K12	P16429	No	No	No	hydrogenase 3, membrane subunit
Escherichia coli K12	Q57261	No	No	No	pseudoruidine synthase
Escherichia coli K12	P62617	No	No	No	2C-methyl-D-erythritol 2,4-cyclodiphosphate synthase
Escherichia coli K12	Q46893	No	No	No	4-diphosphocytidyl-2C-methyl-D-erythritol synthase
Escherichia coli K12	P46141	No	No	No	conserved inner membrane protein
Escherichia coli K12	P0A6J1	No	No	No	adenosine 5'-phosphosulfate kinase
Escherichia coli K12	Q46901	Yes	No	No	hypothetical protein
Escherichia coli K12	P38036	Yes	No	No	conserved protein, member of DEAD box family
Escherichia coli K12	P17846	No	No	Yes	sulfite reductase, beta subunit, NAD(P)-binding, heme-binding
Escherichia coli K12	P38038	No	No	No	sulfite reductase, alpha subunit, flavoprotein
Escherichia coli K12	P0AEC5	No	No	No	hybrid sensory histidine kinase, in two-component regulatory system with UvrY
Escherichia coli K12	P38506	No	No	No	exonuclease IX (5'-3' exonuclease)
Escherichia coli K12	P0A9S1	No	No	No	L-1,2-propanediol oxidoreductase
Escherichia coli K12	P0A935	No	No	No	membrane-bound lytic murein transglycosylase A
Escherichia coli K12	P0A9T4	No	No	No	predicted oxidoreductase, NADP(H)-dependent aldo-keto reductase
Escherichia coli K12	P39196	No	No	No	predicted inner membrane protein
Escherichia coli K12	P0C5W4	No	No	No	KpLE2 phage-like element; IS2 insertion element transposase InsAB'
Escherichia coli K12	Q46809	No	No	No	hypothetical protein
Escherichia coli K12	Q46810	No	No	No	hypothetical protein
Escherichia coli K12	Q46822	No	No	No	isopentenyl diphosphate isomerase
Escherichia coli K12	P0A8N3	No	No	Yes	lysine tRNA synthetase, constitutive
Escherichia coli K12	P33195	No	No	Yes	glycine decarboxylase, PLP-dependent, subunit (protein P) of glycine cleavage complex
Escherichia coli K12	P25535	No	No	No	predicted oxidoreductase with FAD/NAD(P)-binding domain
Escherichia coli K12	P25534	No	No	No	2-octaprenyl-6-methoxyphenol hydroxylase, FAD/NAD(P)-binding
Escherichia coli K12	P27253	No	No	No	methylmalonyl-CoA mutase
Escherichia coli K12	P0AB71	Yes	No	No	fructose-bisphosphate aldolase, class II
Escherichia coli K12	P0A799	Yes	No	No	phosphoglycerate kinase
Escherichia coli K12	P11663	No	No	No	predicted DNA-binding transcriptional regulator
Escherichia coli K12	P21437	No	No	No	predicted hexoseP phosphatase
Escherichia coli K12	P69826	No	No	No	predicted fused mannitol-specific PTS enzymes: IIB component/IIC component
Escherichia coli K12	P69824	No	No	No	predicted mannitol-specific enzyme IIA component of PTS
Escherichia coli K12	P27302	No	No	No	transketolase 1, thiamin-binding
Escherichia coli K12	P21170	No	No	Yes	biosynthetic arginine decarboxylase, PLP-binding
Escherichia coli K12	P0AEP9	No	No	No	glycolate oxidase subunit, FAD-linked
Escherichia coli K12	P0ACL5	No	No	No	DNA-binding transcriptional dual regulator, glycolate-binding
Escherichia coli K12	P64572	No	No	No	predicted protein with nucleoside triphosphate hydrolase domain
Escherichia coli K12	Q46843	No	No	No	predicted protein with nucleoside triphosphate hydrolase domain
Escherichia coli K12	P0AG84	No	No	No	predicted glutathionylspermidine synthase, with NAD(P)-binding Rossmann-fold domain
Escherichia coli K12	P0ABV2	No	No	No	membrane spanning protein in TonB-ExbB-ExbD complex
Escherichia coli K12	Q46861	No	No	No	hypothetical protein
Escherichia coli K12	P40719	No	No	No	sensory histidine kinase in two-component regulatory system with QseB
Escherichia coli K12	Q46867	Yes	No	No	conserved inner membrane protein
Escherichia coli K12	P0ADU7	No	No	No	predicted dehydrogenase
Escherichia coli K12	Q93K97	No	No	No	ADP-ribose pyrophosphatase
Escherichia coli K12	P77616	Yes	No	No	predicted periplasmic pilin chaperone
Escherichia coli K12	P76658	No	No	No	fused heptose 7-phosphate kinase/heptose 1-phosphate adenyltransferase
Escherichia coli K12	P30870	No	No	No	fused deadenylyltransferase/adenylyltransferase for glutamine synthetase
Escherichia coli K12	P60782	No	No	No	conserved inner membrane protein
Escherichia coli K12	P45463	No	No	No	predicted DNA-binding transcriptional regulator
Escherichia coli K12	P39414	No	No	No	predicted tartrate:succinate antiporter
Escherichia coli K12	P0ABS5	No	No	No	DNA primase
Escherichia coli K12	Q46871	No	No	No	predicted siderophore interacting protein
Escherichia coli K12	P64588	No	No	No	predicted transcriptional regulator
Escherichia coli K12	P42620	No	No	No	predicted S-transferase
Escherichia coli K12	P64590	No	No	No	predicted inner membrane protein
Escherichia coli K12	P64592	No	No	No	predicted inner membrane protein
Escherichia coli K12	P67660	No	No	No	predicted DNA-binding transcriptional regulator
Escherichia coli K12	P42624	No	No	No	predicted pirin-related protein
Escherichia coli K12	P0AGL2	No	No	No	predicted L-PSP (mRNA) endoribonuclease
Escherichia coli K12	P42632	No	No	Yes	pyruvate formate-lyase 4/2-ketobutyrate formate-lyase
Escherichia coli K12	P42903	No	No	No	tagatose 6-phosphate aldolase 1, kbaZ subunit
Escherichia coli K12	P42904	No	No	No	N-acetylgalactosamine-specific enzyme IIB component of PTS
Escherichia coli K12	P67087	No	No	No	predicted methyltransferase
Escherichia coli K12	P45464	No	No	No	hypothetical protein
Escherichia coli K12	P0AAD2	No	No	No	tryptophan transporter of high affinity
Escherichia coli K12	P0A9P6	No	No	Yes	ATP-dependent RNA helicase
Escherichia coli K12	P0A705	No	No	Yes	fused protein chain initiation factor 2, IF2: membrane protein/conserved protein
Escherichia coli K12	P0AFF6	No	No	Yes	transcription termination/antitermination L factor
Escherichia coli K12	P42640	No	No	No	predicted hydrolase, inner membrane
Escherichia coli K12	P0AAI3	No	No	Yes	protease, ATP-dependent zinc-metallo
Escherichia coli K12	P0A9V1	No	No	No	predicted transporter subunit: ATP-binding component of ABC superfamily
Escherichia coli K12	P24255	No	No	No	RNA polymerase, sigma 54 (sigma N) factor
Escherichia coli K12	P09831	No	No	Yes	glutamate synthase, large subunit
Escherichia coli K12	P09831	No	No	Yes	glutamate synthase, large subunit
Escherichia coli K12	P09832	No	No	Yes	glutamate synthase, 4Fe-4S protein, small subunit
Escherichia coli K12	P45420	No	No	No	predicted outer membrane protein
Escherichia coli K12	P0AGG8	No	No	No	predicted peptidase
Escherichia coli K12	P45769	No	No	No	predicted amino-acid transporter subunit
Escherichia coli K12	P0AGA2	No	No	No	preprotein translocase membrane subunit
Escherichia coli K12	P0ADY7	No	No	No	50S ribosomal subunit protein L16
Escherichia coli K12	P0A7V3	No	No	No	30S ribosomal subunit protein S3
Escherichia coli K12	P61175	No	No	No	50S ribosomal subunit protein L22
Escherichia coli K12	P0A7U3	No	No	No	30S ribosomal subunit protein S19
Escherichia coli K12	P60422	No	No	No	50S ribosomal subunit protein L2
Escherichia coli K12	P0A6N1	Yes	No	No	protein chain elongation factor EF-Tu (duplicate of tufB)
Escherichia coli K12	P63389	No	No	No	fused predicted transporter subunits of ABC superfamily: ATP-binding components
Escherichia coli K12	P0AEA8	No	No	No	fused siroheme synthase 1,3-dimethyluroporphyriongen III dehydrogenase and siroheme ferrochelatase/uroporphyrinogen methyltransferase
Escherichia coli K12	P02918	No	No	No	fused penicillin-binding protein 1a: murein transglycosylase/murein transpeptidase
Escherichia coli K12	P46837	No	No	Yes	predicted transcriptional accessory protein
Escherichia coli K12	P46850	No	No	No	hypothetical protein
Escherichia coli K12	P38035	No	No	No	sigma 54-dependent transcriptional regulator of rtcBA expression
Escherichia coli K12	P15067	No	No	No	glycogen debranching enzyme
Escherichia coli K12	P46855	Yes	No	No	hypothetical protein
Escherichia coli K12	P0C650	No	No	No	KpLE2 phage-like element; IS1 repressor protein InsA
Escherichia coli K12	P03830	No	No	No	IS1 transposase InsAB'
Escherichia coli K12	P18956	No	No	No	gamma-glutamyltranspeptidase
Escherichia coli K12	P0ADX7	No	No	No	hypothetical protein
Escherichia coli K12	P10908	No	No	No	glycerophosphodiester phosphodiesterase, cytosolic
Escherichia coli K12	P22731	No	No	No	leucine/isoleucine/valine transporter subunit
Escherichia coli K12	P0A9S7	No	No	No	leucine/isoleucine/valine transporter subunit
Escherichia coli K12	P22729	No	No	No	leucine/isoleucine/valine transporter subunit
Escherichia coli K12	P0AEX7	No	No	No	leucine/isoleucine/valine transporter subunit
Escherichia coli K12	P04816	No	No	No	leucine transporter subunit
Escherichia coli K12	P10121	No	No	No	fused Signal Recognition Particle (SRP) receptor: membrane binding protein/conserved protein
Escherichia coli K12	P0ADI9	No	No	No	conserved inner membrane protein
Escherichia coli K12	P37617	No	No	No	zinc, cobalt and lead efflux system
Escherichia coli K12	P0AEE1	No	No	No	periplasmic protein
Escherichia coli K12	P37621	No	No	No	predicted transporter
Escherichia coli K12	P28912	No	No	No	predicted transposase
Escherichia coli K12	P0AGH1	No	No	No	predicted transporter subunit: membrane component of ABC superfamily
Escherichia coli K12	P37624	No	No	No	fused ribosome-associated ATPase: ATP-binding protein/ATP-binding protein/predicted membrane protein
Escherichia coli K12	P37626	No	No	No	predicted HlyD family secretion protein
Escherichia coli K12	P37630	No	No	No	conserved inner membrane protein
Escherichia coli K12	P0AFJ7	No	No	No	phosphate transporter, low-affinity
Escherichia coli K12	P0A8S5	No	No	No	predicted universal stress (ethanol tolerance) protein B
Escherichia coli K12	P36837	No	No	No	predicted transporter
Escherichia coli K12	P68567	No	No	No	predicted SAM-dependent methyltransferase
Escherichia coli K12	P37195	No	No	No	predicted DNA-binding ranscriptional regulator
Escherichia coli K12	P0AFV2	No	No	No	predicted Mg(2+) transport ATPase inner membrane protein
Escherichia coli K12	P0AET2	No	No	No	acid-resistance protein
Escherichia coli K12	P69908	No	No	Yes	glutamate decarboxylase A, PLP-dependent
Escherichia coli K12	P37197	No	No	No	predicted cytochrome C peroxidase
Escherichia coli K12	P37650	No	No	No	cellulose synthase subunit
Escherichia coli K12	P37653	No	No	No	cellulose synthase, catalytic subunit
Escherichia coli K12	Q6BF25	No	No	No	toxic polypeptide, small
Escherichia coli K12	P37660	No	No	No	predicted transporter
Escherichia coli K12	P23847	No	No	Yes	dipeptide transporter
Escherichia coli K12	P0ADK0	No	No	No	hypothetical protein
Escherichia coli K12	P0A9V5	No	No	No	predicted transcriptional regulator
Escherichia coli K12	P0A9X9	No	No	No	major cold shock protein
Escherichia coli K12	P37305	No	No	No	toxic polypeptide, small
Escherichia coli K12	P19768	No	No	No	IS150 protein InsA
Escherichia coli K12	P37669	No	No	No	conserved inner membrane protein
Escherichia coli K12	P0ADJ8	No	No	No	conserved inner membrane protein
Escherichia coli K12	P00944	No	No	No	D-xylose isomerase
Escherichia coli K12	P37676	No	No	No	predicted transporter
Escherichia coli K12	P37677	No	No	No	L-xylulose kinase
Escherichia coli K12	P37681	No	No	No	hypothetical protein
Escherichia coli K12	P37683	No	No	No	membrane fusion protein (MFP) component of efflux pump, signal anchor
Escherichia coli K12	P16916	No	No	No	rhsA element core protein RshA
Escherichia coli K12	P0ADK6	Yes	No	No	lyase containing HEAT-repeat
Escherichia coli K12	P33232	No	No	No	L-lactate dehydrogenase, FMN-linked
Escherichia coli K12	P0AG27	No	No	No	predicted rhodanese-related sulfurtransferase
Escherichia coli K12	P37689	No	No	Yes	phosphoglycero mutase III, cofactor-independent
Escherichia coli K12	P37690	No	No	No	protease with a role in cell division
Escherichia coli K12	P03842	No	No	No	defective ribonuclease PH
Escherichia coli K12	P23839	No	No	Yes	hypothetical protein
Escherichia coli K12	P23840	No	No	No	DNA-damage-inducible protein
Escherichia coli K12	P60546	No	No	No	guanylate kinase
Escherichia coli K12	P0A800	No	No	No	RNA polymerase, omega subunit
Escherichia coli K12	P0AG24	No	No	No	bifunctional (p)ppGpp synthetase II/ guanosine-3',5'-bis pyrophosphate 3'-pyrophosphohydrolase
Escherichia coli K12	P0AGJ2	No	No	No	tRNA (Guanosine-2'-O-)-methyltransferase
Escherichia coli K12	P24230	No	No	No	ATP-dependent DNA helicase
Escherichia coli K12	P31433	No	No	No	hypothetical protein
Escherichia coli K12	P09836	No	No	No	membrane protein regulates uhpT expression
Escherichia coli K12	P09835	No	No	No	sensory histidine kinase in two-component regulatory sytem with UhpA
Escherichia coli K12	P31442	No	No	No	multidrug efflux system protein
Escherichia coli K12	P31447	No	No	No	predicted sulfatase/phosphatase
Escherichia coli K12	P31448	No	No	No	predicted transporter
Escherichia coli K12	Q6BF17	No	No	No	galactonate dehydratase
Escherichia coli K12	P0A8C8	No	No	No	hypothetical protein
Escherichia coli K12	P25714	No	No	Yes	cytoplasmic insertase into membrane protein, Sec system
Escherichia coli K12	P25522	No	No	No	GTPase
Escherichia coli K12	P08722	No	No	No	fused beta-glucoside-specific PTS enzymes: IIA component/IIB component/IIC component
Escherichia coli K12	P11989	No	No	No	transcriptional antiterminator of the bgl operon
Escherichia coli K12	P0ACC7	No	No	No	fused N-acetyl glucosamine-1-phosphate uridyltransferase/glucosamine-1-phosphate acetyl transferase
Escherichia coli K12	P0A6E6	No	No	Yes	F1 sector of membrane-bound ATP synthase, epsilon subunit
Escherichia coli K12	P0ABA6	No	No	No	F1 sector of membrane-bound ATP synthase, gamma subunit
Escherichia coli K12	P0ABB0	Yes	No	No	F1 sector of membrane-bound ATP synthase, alpha subunit
Escherichia coli K12	P0AB98	No	No	No	F0 sector of membrane-bound ATP synthase, subunit a
Escherichia coli K12	P0ABC0	No	No	No	ATP synthase, membrane-bound accesory subunit
Escherichia coli K12	P0A6U3	No	No	Yes	glucose-inhibited cell-division protein
Escherichia coli K12	P31473	No	No	No	fused predicted transcriptional regulator: sigma54 activator protein/conserved protein
Escherichia coli K12	P31475	No	No	No	predicted transcriptional regulator
Escherichia coli K12	P22787	No	No	No	predicted bifunctional enzyme and transcriptional regulator
Escherichia coli K12	P25549	No	No	No	acrylsulfatase-like enzyme
Escherichia coli K12	P0AAB4	No	No	No	3-octaprenyl-4-hydroxybenzoate decarboxylase
Escherichia coli K12	P0AEN1	No	No	No	flavin reductase
Escherichia coli K12	P21151	No	No	No	3-ketoacyl-CoA thiolase (thiolase I)
Escherichia coli K12	P21177	No	No	No	fused 3-hydroxybutyryl-CoA epimerase/delta(3)-cis-delta(2)-trans-enoyl-CoA isomerase/enoyl-CoA hydratase/3-hydroxyacyl-CoA dehydrogenase
Escherichia coli K12	P21165	No	No	Yes	proline dipeptidase
Escherichia coli K12	P32132	No	No	Yes	GTP-binding protein
Escherichia coli K12	P32134	No	No	No	predicted sugar phosphate isomerase
Escherichia coli K12	P32135	No	No	No	predicted transporter
Escherichia coli K12	P76773	No	No	No	predicted outer membrane porin L
Escherichia coli K12	P32138	No	No	No	alpha-glucosidase
Escherichia coli K12	P69380	No	No	No	zinc transporter
Escherichia coli K12	P0A796	No	No	Yes	6-phosphofructokinase I
Escherichia coli K12	P32160	No	No	No	hypothetical protein
Escherichia coli K12	P0AF34	No	No	No	conserved inner membrane protein
Escherichia coli K12	P32162	No	No	No	hypothetical protein
Escherichia coli K12	P28861	No	No	No	ferredoxin-NADP reductase
Escherichia coli K12	P0A9C9	No	No	Yes	fructose 1,6-bisphosphatase II
Escherichia coli K12	P0A7B8	No	No	Yes	peptidase component of the HslUV protease
Escherichia coli K12	P29131	No	No	No	essential cell division protein
Escherichia coli K12	P0ACN7	No	No	No	DNA-binding transcriptional dual regulator
Escherichia coli K12	P17888	No	No	No	Primosome factor n' (replication factor Y)
Escherichia coli K12	P00562	No	No	No	fused aspartokinase II/homoserine dehydrogenase II
Escherichia coli K12	P13029	No	No	Yes	catalase/hydroperoxidase HPI(I)
Escherichia coli K12	P0A9S5	No	No	Yes	glycerol dehydrogenase, NAD
Escherichia coli K12	P32669	No	No	No	fructose-6-phosphate aldolase 2
Escherichia coli K12	P32670	No	No	No	fused predicted PTS enzymes: Hpr component/enzyme I component/enzyme IIA component
Escherichia coli K12	P11446	No	No	No	N-acetyl-gamma-glutamylphosphate reductase, NAD(P)-binding
Escherichia coli K12	P0A6C8	No	No	No	acetylglutamate kinase
Escherichia coli K12	P11447	No	No	Yes	argininosuccinate lyase
Escherichia coli K12	P08373	No	No	No	UDP-N-acetylenolpyruvoylglucosamine reductase, FAD-binding
Escherichia coli K12	P06709	No	No	No	bifunctional biotin-[acetylCoA carboxylase] holoenzyme synthetase/ DNA-binding transcriptional repressor, bio-5'-AMP-binding
Escherichia coli K12	P0A6I3	No	No	No	pantothenate kinase
Escherichia coli K12	P0A6N1	Yes	No	No	protein chain elongation factor EF-Tu (duplicate of tufA)
Escherichia coli K12	P0AFG0	No	No	No	transcription termination factor
Escherichia coli K12	P0A7J7	No	No	No	50S ribosomal subunit protein L11
[truncated: 404,578 more rows]
