# Supplementary material for: Barcodes for genomes and applications
Source: BMC Bioinformatics. 2008 Dec 17;9:546. doi: 10.1186/1471-2105-9-546 (PMC2621371; doi:10.1186/1471-2105-9-546)
Supplement: Additional file 4 — Supplementary Table 3. Genomes used in the binning section. [file 1471-2105-9-546-S4.xls]

## Sheet: STable3
The first group of 11 genomes
Mycoplasma agalactiae PG2
Mycoplasma capricolum subsp capricolum ATCC 27343
Mycoplasma gallisepticum R
Mycoplasma genitalium G37
Mycoplasma hyopneumoniae 232
Mycoplasma mobile 163K
Mycoplasma mycoides subsp mycoides SC str PG1
Mycoplasma penetrans HF2
Mycoplasma pneumoniae M129
Mycoplasma pulmonis UAB CTIP
Mycoplasma synoviae 53
The second group of 30 genomes
Acidiphilium cryptum JF5
Acidovorax sp JS42
Actinobacillus succinogenes 130Z
Alkaliphilus oremlandii OhILAs
Anabaena variabilis ATCC 29413
Aquifex aeolicus VF5
Bacillus cereus subsp cytotoxis NVH 39198
Bacteroides thetaiotaomicron VPI5482
Borrelia garinii PBi
Campylobacter jejuni subsp jejuni NCTC 11168
Candidatus Carsonella ruddii PV
Chlamydophila abortus S26/3
Clostridium perfringens str 13
Ehrlichia ruminantium str Gardel
Escherichia coli K12
Halobacterium sp NRC1
Lactococcus lactis subsp lactis Il1403
Legionella pneumophila str Lens
Methanococcus vannielii SB
Methanoculleus marisnigri JR1
Mycobacterium tuberculosis F11
Neisseria gonorrhoeae FA 1090
Pseudomonas putida F1
Rhodopseudomonas palustris HaA2
Rickettsia prowazekii str Madrid E
Roseiflexus castenholzii DSM 13941
Sulfolobus tokodaii str 7
Synechocystis sp PCC 6803
Vibrio cholerae O1 biovar eltor str N16961
Xanthomonas campestris pv campestris str ATCC 33913
The third group of 100 genomes
Acidovorax avenae subsp citrulli AAC001
Acinetobacter baumannii ATCC 17978
Actinobacillus pleuropneumoniae L20
Agrobacterium tumefaciens str C58
Bacillus amyloliquefaciens FZB42
Bacteroides fragilis NCTC 9343
Borrelia afzelii PKo
Brucella abortus biovar 1 str 9941
Caldivirga maquilingensis IC167
Campylobacter concisus 13826
Candidatus Blochmannia floridanus
Carboxydothermus hydrogenoformans Z2901
Chlamydia muridarum Nigg
Chlorobium chlorochromatii CaD3
Chromobacterium violaceum ATCC 12472
Citrobacter koseri ATCC BAA895
Clostridium acetobutylicum ATCC 824
Corynebacterium diphtheriae NCTC 13129
Desulfitobacterium hafniense Y51
Desulfotomaculum reducens MI1
Dinoroseobacter shibae DFL 12
Enterobacter sakazakii ATCC BAA894
Erwinia carotovora subsp atroseptica SCRI1043
Fervidobacterium nodosum Rt17-B1
Geobacillus kaustophilus HTA426
Haemophilus ducreyi 35000HP
Haemophilus somnus 129PT
Haloarcula marismortui ATCC 43049
Halobacterium sp NRC1
Haloquadratum walsbyi DSM 16790
Helicobacter acinonychis str Sheeba
Jannaschia sp CCS1
Klebsiella pneumoniae subsp pneumoniae MGH 78578
Lactobacillus acidophilus NCFM
Lactococcus lactis subsp cremoris MG1363
Lawsonia intracellularis PHE/MN100
Legionella pneumophila str Corby
Leptospira borgpetersenii serovar Hardjo-bovis JB197
Listeria innocua Clip11262
Mannheimia succiniciproducens MBEL55E
Metallosphaera sedula DSM 5348
Methanococcoides burtonii DSM 6242
Methanococcus aeolicus Nankai3
Methanosarcina acetivorans C2A
Mycobacterium avium 104
Mycoplasma agalactiae PG2
Natronomonas pharaonis DSM 2160
Neisseria gonorrhoeae FA 1090
Neorickettsia sennetsu str Miyayama
Nitrobacter hamburgensis X14
Novosphingobium aromaticivorans DSM 12444
Oceanobacillus iheyensis HTE831
Ochrobactrum anthropi ATCC 49188
Orientia tsutsugamushi Boryong
Paracoccus denitrificans PD1222
Pasteurella multocida subsp multocida str Pm70
Pediococcus pentosaceus ATCC 25745
Pelodictyon luteolum DSM 273
Pelotomaculum thermopropionicum SI
Photobacterium profundum SS9
Photorhabdus luminescens subsp laumondii TTO1
Polaromonas naphthalenivorans CJ2
Polynucleobacter sp QLW-P1DMWA1
Prochlorococcus marinus str AS9601
Pseudomonas aeruginosa PA7
Psychrobacter arcticus 2734
Pyrobaculum aerophilum str IM2
Pyrococcus abyssi GE5
Ralstonia eutropha H16
Rhizobium etli CFN 42
Rhodobacter sphaeroides 241
Rhodoferax ferrireducens T118
Rhodopseudomonas palustris BisA53
Rickettsia akari str Hartford
Roseobacter denitrificans OCh 114
Salmonella enterica subsp enterica serovar Choleraesuis str SC-B67
Serratia proteamaculans 568
Shewanella amazonensis SB2B
Shigella boydii Sb227
Silicibacter pomeroyi DSS3
Sinorhizobium medicae WSM419
Sodalis glossinidius str morsitans
Sphingomonas wittichii RW1
Sphingopyxis alaskensis RB2256
Staphylococcus aureus RF122
Streptococcus agalactiae 2603V/R
Sulfolobus acidocaldarius DSM 639
Sulfurimonas denitrificans DSM 1251
Thermococcus kodakarensis KOD1
Thermosipho melanesiensis BI429
Thermotoga maritima MSB8
Treponema denticola ATCC 35405
Ureaplasma parvum serovar 3 str ATCC 700970
Verminephrobacter eiseniae EF012
Vibrio cholerae O1 biovar eltor str N16961
Wigglesworthia glossinidia endosymbiont of Glossina brevipalpis
Wolbachia endosymbiont of Drosophila melanogaster
Wolinella succinogenes DSM 1740
Xanthomonas axonopodis pv citri str 306
Xylella fastidiosa 9a5c
Yersinia enterocolitica subsp enterocolitica 8081
Zymomonas mobilis subsp mobilis ZM4
